# Supplementary material for: ﻿The Trichoptera of Panama XXII. Sixteen new microcaddisfly species (Trichoptera, Hydroptilidae)
Source: Zookeys. 2023 Aug 8;1174:35–74. doi: 10.3897/zookeys.1174.107314 (PMC10838555; doi:10.3897/zookeys.1174.107314)
Supplement: XML Treatment for Alisotrichia eisbergae [file zookeys.1174.107314-treatment1.xml]

<!DOCTYPE tp:taxon-treatment
  PUBLIC "-//TaxonX//DTD Taxonomic Treatment Publishing DTD v0 20100105//EN" "tax-treatment-NSO.dtd">
<tp:taxon-treatment xmlns:tp="http://www.plazi.org/taxpub"><tp:treatment-meta><kwd-group><label>Taxon classification</label><kwd>
                  <named-content content-type="kingdom">Animalia</named-content>
                </kwd><kwd>
                  <named-content content-type="order">Trichoptera</named-content>
                </kwd><kwd>
                  <named-content content-type="family">Hydroptilidae</named-content>
                </kwd></kwd-group><mixed-citation publication-type="journal"><person-group><name><surname>Harris</surname><given-names>Steven C.</given-names></name><name><surname>Armitage</surname><given-names>Brian J.</given-names></name></person-group><article-title>﻿The <tp:taxon-name><tp:taxon-name-part taxon-name-part-type="order">Trichoptera</tp:taxon-name-part></tp:taxon-name> of Panama XXII. Sixteen new microcaddisfly species (<tp:taxon-name><tp:taxon-name-part taxon-name-part-type="order">Trichoptera</tp:taxon-name-part></tp:taxon-name>, <tp:taxon-name><tp:taxon-name-part taxon-name-part-type="family">Hydroptilidae</tp:taxon-name-part></tp:taxon-name>)</article-title><source>Zookeys</source><day>08</day><month>08</month><year>2023</year><volume>1174</volume><fpage>35</fpage><lpage>74</lpage><pub-id pub-id-type="doi">10.3897/zookeys.1174.107314</pub-id></mixed-citation></tp:treatment-meta><tp:nomenclature><label>﻿</label><tp:taxon-name>
                <object-id xmlns:xlink="http://www.w3.org/1999/xlink" content-type="arpha" xlink:type="simple">495EB450-8B81-5496-B0C4-918B36F0C29C</object-id>
                <tp:taxon-name-part taxon-name-part-type="genus" reg="Alisotrichia">Alisotrichia</tp:taxon-name-part>
                <tp:taxon-name-part taxon-name-part-type="species" reg="eisbergae">eisbergae</tp:taxon-name-part>
                <object-id xmlns:xlink="http://www.w3.org/1999/xlink" content-type="zoobank" xlink:type="simple">https://zoobank.org/BB6252E9-C6EC-4863-9596-7E1DA073C64F</object-id>
              </tp:taxon-name><tp:taxon-status xmlns:xlink="http://www.w3.org/1999/xlink" xlink:type="simple">sp. nov.</tp:taxon-status><xref ref-type="fig" rid="F2">Fig. 2</xref></tp:nomenclature><tp:treatment-sec sec-type="type locality" id="SECID0ESAAE"><title>Type locality.</title><p><bold>Panama: Veraguas Province</bold>: Cuenca 097; Santa Fe District; Santa Fe NP; Río Piedra de Moler; <abbrev xmlns:xlink="http://www.w3.org/1999/xlink" content-type="institution" xlink:title="Proyecto Sistema de Producción Sostenible Conservación de la Biodiversidad" id="ABBRID0E1AAE" xlink:type="simple">PSPSCB</abbrev>-<abbrev xmlns:xlink="http://www.w3.org/1999/xlink" xlink:title="Santa Fe" id="ABBRID0E6AAE" xlink:type="simple">PNSF</abbrev>-C097-2017-012; <named-content xmlns:xlink="http://www.w3.org/1999/xlink" content-type="dwc:verbatimCoordinates" xlink:type="simple"><named-content content-type="geo-json" specific-use="{&#34;type&#34;:&#34;Point&#34;,&#34;coordinates&#34;:[-81.188170,8.565530]}" id="NCID0EGBAE" xlink:type="simple">8.56553°N, 81.18817°W</named-content></named-content>; 340 m a.s.l.</p></tp:treatment-sec><tp:treatment-sec sec-type="type material" id="SECID0ELBAE"><title>Type material.</title><p><bold><italic>Holotype</italic>: male, Panama: Veraguas Province</bold>: Cuenca 097; Santa Fe District; Santa Fe NP; Río Piedra de Moler; <abbrev xmlns:xlink="http://www.w3.org/1999/xlink" content-type="institution" xlink:title="Proyecto Sistema de Producción Sostenible Conservación de la Biodiversidad" id="ABBRID0EWBAE" xlink:type="simple">PSPSCB</abbrev>-<abbrev xmlns:xlink="http://www.w3.org/1999/xlink" xlink:title="Santa Fe" id="ABBRID0E2BAE" xlink:type="simple">PNSF</abbrev>-C097-2017-012; <named-content xmlns:xlink="http://www.w3.org/1999/xlink" content-type="dwc:verbatimCoordinates" xlink:type="simple"><named-content content-type="geo-json" specific-use="{&#34;type&#34;:&#34;Point&#34;,&#34;coordinates&#34;:[-81.188170,8.565530]}" id="NCID0ECCAE" xlink:type="simple">8.56553°N, 81.18817°W</named-content></named-content>; 340 m a.s.l.; UV light trap; A. Cornejo, T. Ríos, E. Álvarez, C. Nieto, leg.; 20.iv.2017; <named-content xmlns:xlink="http://www.w3.org/1999/xlink" content-type="dwc:institutional_code" xlink:title="Universidad de Panamá Museo de Invertebrados" xlink:href="http://grbio.org/institution/universidad-de-panam%C3%A1" xlink:type="simple">MIUP</named-content>-001-T-2023 (in alcohol). <bold><italic>Paratypes</italic></bold>: same data as for holotype; 4 males; <named-content xmlns:xlink="http://www.w3.org/1999/xlink" content-type="dwc:institutional_code" xlink:title="Universidad de Panamá Museo de Invertebrados" xlink:href="http://grbio.org/institution/universidad-de-panam%C3%A1" xlink:type="simple">MIUP</named-content> (in alcohol).</p></tp:treatment-sec><tp:treatment-sec sec-type="material" id="SECID0EUCAE"><title>Other material examined.</title><p><bold>Panama: Veraguas Province</bold> • 1 male; Cuenca 132; Santa Fe District; Santa Fe NP; Quebrada Primer Brazo Mulabá; <abbrev xmlns:xlink="http://www.w3.org/1999/xlink" content-type="institution" xlink:title="Proyecto Sistema de Producción Sostenible Conservación de la Biodiversidad" id="ABBRID0E3CAE" xlink:type="simple">PSPSCB</abbrev>-<abbrev xmlns:xlink="http://www.w3.org/1999/xlink" xlink:title="Santa Fe" id="ABBRID0EBDAE" xlink:type="simple">PNSF</abbrev>-C132-2017-007; <named-content xmlns:xlink="http://www.w3.org/1999/xlink" content-type="dwc:verbatimCoordinates" xlink:type="simple"><named-content content-type="geo-json" specific-use="{&#34;type&#34;:&#34;Point&#34;,&#34;coordinates&#34;:[-81.130450,8.525770]}" id="NCID0EIDAE" xlink:type="simple">8.52577°N, 81.13045°W</named-content></named-content>; 623 m a.s.l.; Malaise trap; A. Cornejo, T. Ríos, E. Álvarez, C. Nieto, leg.; 19–23.iv.2017; <named-content xmlns:xlink="http://www.w3.org/1999/xlink" content-type="dwc:institutional_code" xlink:title="Universidad de Panamá Museo de Invertebrados" xlink:href="http://grbio.org/institution/universidad-de-panam%C3%A1" xlink:type="simple">MIUP</named-content> • ibid., 23 males; Río Calovébora; <abbrev xmlns:xlink="http://www.w3.org/1999/xlink" content-type="institution" xlink:title="Proyecto Sistema de Producción Sostenible Conservación de la Biodiversidad" id="ABBRID0ESDAE" xlink:type="simple">PSPSCB</abbrev>-NPSF-C-097-2017-005; <named-content xmlns:xlink="http://www.w3.org/1999/xlink" content-type="dwc:verbatimCoordinates" xlink:type="simple"><named-content content-type="geo-json" specific-use="{&#34;type&#34;:&#34;Point&#34;,&#34;coordinates&#34;:[-81.163980,8.543180]}" id="NCID0E1DAE" xlink:type="simple">8.54318°N, 81.16398°W</named-content></named-content>; 536 m a.s.l.; Malaise trap; T. Ríos, E. Álvarez, C. Nieto, leg.; 19–23.iv.2017; <abbrev xmlns:xlink="http://www.w3.org/1999/xlink" content-type="institution" xlink:title="Museo de Peces de Agua Dulce e Invertebrados" id="ABBRID0E6DAE" xlink:type="simple">MUPADI</abbrev> • ibid., 2 males; Quebrada sin nombre; <abbrev xmlns:xlink="http://www.w3.org/1999/xlink" content-type="institution" xlink:title="Proyecto Sistema de Producción Sostenible Conservación de la Biodiversidad" id="ABBRID0EEEAE" xlink:type="simple">PSPSCB</abbrev>-NPSF-C-097-2017-006; <named-content xmlns:xlink="http://www.w3.org/1999/xlink" content-type="dwc:verbatimCoordinates" xlink:type="simple"><named-content content-type="geo-json" specific-use="{&#34;type&#34;:&#34;Point&#34;,&#34;coordinates&#34;:[-81.164860,8.550380]}" id="NCID0EMEAE" xlink:type="simple">8.55038°N, 81.16486°W</named-content></named-content>; 515 m a.s.l.; Malaise trap; A. Cornejo,T. Ríos, E. Álvarez, C. Nieto, leg.; 23–27.iv.2017; <named-content xmlns:xlink="http://www.w3.org/1999/xlink" content-type="dwc:institutional_code" xlink:title="Universidad de Panamá Museo de Invertebrados" xlink:href="http://grbio.org/institution/universidad-de-panam%C3%A1" xlink:type="simple">MIUP</named-content> • ibid., 1 male; Quebrada sin nombre; <abbrev xmlns:xlink="http://www.w3.org/1999/xlink" content-type="institution" xlink:title="Proyecto Sistema de Producción Sostenible Conservación de la Biodiversidad" id="ABBRID0EWEAE" xlink:type="simple">PSPSCB</abbrev>-NPSF-C-097-2017-011; <named-content xmlns:xlink="http://www.w3.org/1999/xlink" content-type="dwc:verbatimCoordinates" xlink:type="simple"><named-content content-type="geo-json" specific-use="{&#34;type&#34;:&#34;Point&#34;,&#34;coordinates&#34;:[-81.176750,8.553430]}" id="NCID0E5EAE" xlink:type="simple">8.55343°N, 81.17675°W</named-content></named-content>; 395 m a.s.l.; UV light trap; A. Cornejo, T. Ríos, E. Álvarez, C. Nieto, leg.; 20.iv.2017; <named-content xmlns:xlink="http://www.w3.org/1999/xlink" content-type="dwc:institutional_code" xlink:title="Universidad de Panamá Museo de Invertebrados" xlink:href="http://grbio.org/institution/universidad-de-panam%C3%A1" xlink:type="simple">MIUP</named-content>. <bold>Panama Oeste Province</bold> • 1 male; Cuenca 115; Capira District; Alto Campana NP; Río Cacaito; <abbrev xmlns:xlink="http://www.w3.org/1999/xlink" content-type="institution" xlink:title="Proyecto Sistema de Producción Sostenible Conservación de la Biodiversidad" id="ABBRID0EKFAE" xlink:type="simple">PSPSCB</abbrev>-<abbrev xmlns:xlink="http://www.w3.org/1999/xlink" content-type="institution" xlink:title="Altos de Campana National Park" id="ABBRID0EPFAE" xlink:type="simple">PNAC</abbrev>-C115-2018-028; <named-content xmlns:xlink="http://www.w3.org/1999/xlink" content-type="dwc:verbatimCoordinates" xlink:type="simple"><named-content content-type="geo-json" specific-use="{&#34;type&#34;:&#34;Point&#34;,&#34;coordinates&#34;:[-80.007400,8.716500]}" id="NCID0EXFAE" xlink:type="simple">8.71650°N, 80.00740°W</named-content></named-content>; 497 m a.s.l.; Malaise trap; T. Ríos, Y. Aguirre, E. Pérez; 23–31.v.2018; <abbrev xmlns:xlink="http://www.w3.org/1999/xlink" content-type="institution" xlink:title="Museo de Peces de Agua Dulce e Invertebrados" id="ABBRID0E3FAE" xlink:type="simple">MUPADI</abbrev>.</p></tp:treatment-sec><tp:treatment-sec sec-type="diagnosis" id="SECID0EBGAE"><title>Diagnosis.</title><p>This species is placed in the <italic><tp:taxon-name><tp:taxon-name-part taxon-name-part-type="genus" reg="Alisotrichia">Alisotrichia</tp:taxon-name-part><tp:taxon-name-part taxon-name-part-type="species" reg="orophila">orophila</tp:taxon-name-part></tp:taxon-name></italic> group of Oláh and Flint (2012) on the basis of the dorsolateral process from segment VIII which bears an elongate seta, with closest similarity to <italic><tp:taxon-name><tp:taxon-name-part taxon-name-part-type="genus" reg="Alisotrichia">A.</tp:taxon-name-part><tp:taxon-name-part taxon-name-part-type="species" reg="neblina">neblina</tp:taxon-name-part></tp:taxon-name></italic> Harris &amp; Flint and <italic><tp:taxon-name><tp:taxon-name-part taxon-name-part-type="genus" reg="Alisotrichia">A.</tp:taxon-name-part><tp:taxon-name-part taxon-name-part-type="species" reg="coclensis">coclensis</tp:taxon-name-part></tp:taxon-name></italic> Armitage &amp; Harris. Like these species, <italic><tp:taxon-name><tp:taxon-name-part taxon-name-part-type="genus" reg="Alisotrichia">A.</tp:taxon-name-part><tp:taxon-name-part taxon-name-part-type="species" reg="eisbergae">eisbergae</tp:taxon-name-part></tp:taxon-name></italic> sp. nov. has posterior processes and spines from the margin of segment VIII, but the new species is distinguished by the shape of these spines and by the phallic structure.</p><fig id="F2" position="float" orientation="portrait"><object-id xmlns:xlink="http://www.w3.org/1999/xlink" content-type="doi" xlink:type="simple">10.3897/zookeys.1174.107314.figure2</object-id><object-id xmlns:xlink="http://www.w3.org/1999/xlink" content-type="arpha" xlink:type="simple">241BD62B-04F0-521B-8897-33884F74022B</object-id><label>Figure 2.</label><caption><p><italic><tp:taxon-name><tp:taxon-name-part taxon-name-part-type="genus" reg="Alisotrichia">Alisotrichia</tp:taxon-name-part><tp:taxon-name-part taxon-name-part-type="species" reg="eisbergae">eisbergae</tp:taxon-name-part></tp:taxon-name></italic> sp. nov., male holotype, genitalia <bold>A</bold> left lateral <bold>B</bold> variation in apex of segment VIIl <bold>C</bold> dorsal <bold>D</bold> ventral <bold>E</bold> antenna, basal segments <bold>F</bold> maxillary palp <bold>G</bold> phallus, dorsal <bold>H</bold> phallus, left lateral.</p></caption><graphic xmlns:xlink="http://www.w3.org/1999/xlink" xlink:href="zookeys-1174-035_article-107314__-g002.jpg" position="float" orientation="portrait" xlink:type="simple" id="oo_890127.jpg"><uri content-type="original_file" xlink:type="simple">https://binary.pensoft.net/fig/890127</uri></graphic></fig></tp:treatment-sec><tp:treatment-sec sec-type="description" id="SECID0E2IAE"><title>Description.</title><p><bold>Male.</bold> Total length 1.6–1.8 mm, 17 antennal segments, scape enlarged, pedicel twice as long as proximal flagellomeres, maxillary palp with five segments, brown in alcohol with no obvious patterns on wings. <bold>G<italic>enitalia</italic>.</bold> Abdominal segment VII annular without ventromesal process. Segment VIII incomplete dorsally, setal-bearing process dorsally, pair of elongate processes posteriorly; in dorsal view, elongate seta emanating from apex of elongate, narrow, lateral lobes, posterior spines from mesal margins; in ventral view emarginated posteriorly with mesal spines. Segment IX elongate, anteriorly narrowing to short apodeme; in dorsal view narrowing to rounded distal margin; in ventral view narrow, mesal narrow process with crenulate outer margins. Segment X apparently fused with IX and indistinct laterally. Phallus tubular, narrowing at midlength, posteriorly with pair of lateral thin, lateral bands adjacent to and extending beyond the ejaculatory duct; in lateral view wide basally and distally, narrow, spinelike band mesally.</p></tp:treatment-sec><tp:treatment-sec sec-type="distribution" id="SECID0EIJAE"><title>Distribution.</title><p>Panama.</p></tp:treatment-sec><tp:treatment-sec sec-type="etymology" id="SECID0ENJAE"><title>Etymology.</title><p>This species is named for Ms. Deborah Eisberg of Boquete, Panama in recognition and thanks for her support of our research program. The species name is a female noun in the genitive case.</p></tp:treatment-sec><tp:treatment-sec sec-type="remarks" id="SECID0ESJAE"><title>Remarks.</title><p>The pair of elongate processes on segment VIII differed slightly in the specimen from the Río Cacaito (Panama Oeste Province) compared to the other specimens examined.</p></tp:treatment-sec></tp:taxon-treatment>
