# Supplementary material for: ﻿The Trichoptera of Panama XXII. Sixteen new microcaddisfly species (Trichoptera, Hydroptilidae)
Source: Zookeys. 2023 Aug 8;1174:35–74. doi: 10.3897/zookeys.1174.107314 (PMC10838555; doi:10.3897/zookeys.1174.107314)
Supplement: XML Treatment for Angrisanoia bokota [file zookeys.1174.107314-treatment2.xml]

<!DOCTYPE tp:taxon-treatment
  PUBLIC "-//TaxonX//DTD Taxonomic Treatment Publishing DTD v0 20100105//EN" "tax-treatment-NSO.dtd">
<tp:taxon-treatment xmlns:tp="http://www.plazi.org/taxpub"><tp:treatment-meta><kwd-group><label>Taxon classification</label><kwd>
                  <named-content content-type="kingdom">Animalia</named-content>
                </kwd><kwd>
                  <named-content content-type="order">Trichoptera</named-content>
                </kwd><kwd>
                  <named-content content-type="family">Hydroptilidae</named-content>
                </kwd></kwd-group><mixed-citation publication-type="journal"><person-group><name><surname>Harris</surname><given-names>Steven C.</given-names></name><name><surname>Armitage</surname><given-names>Brian J.</given-names></name></person-group><article-title>﻿The <tp:taxon-name><tp:taxon-name-part taxon-name-part-type="order">Trichoptera</tp:taxon-name-part></tp:taxon-name> of Panama XXII. Sixteen new microcaddisfly species (<tp:taxon-name><tp:taxon-name-part taxon-name-part-type="order">Trichoptera</tp:taxon-name-part></tp:taxon-name>, <tp:taxon-name><tp:taxon-name-part taxon-name-part-type="family">Hydroptilidae</tp:taxon-name-part></tp:taxon-name>)</article-title><source>Zookeys</source><day>08</day><month>08</month><year>2023</year><volume>1174</volume><fpage>35</fpage><lpage>74</lpage><pub-id pub-id-type="doi">10.3897/zookeys.1174.107314</pub-id></mixed-citation></tp:treatment-meta><tp:nomenclature><label>﻿</label><tp:taxon-name>
                <object-id xmlns:xlink="http://www.w3.org/1999/xlink" content-type="arpha" xlink:type="simple">4C1530B9-BA55-5A22-BC65-888430F9B30E</object-id>
                <tp:taxon-name-part taxon-name-part-type="genus" reg="Angrisanoia">Angrisanoia</tp:taxon-name-part>
                <tp:taxon-name-part taxon-name-part-type="species" reg="bokota">bokota</tp:taxon-name-part>
                <object-id xmlns:xlink="http://www.w3.org/1999/xlink" content-type="zoobank" xlink:type="simple">https://zoobank.org/F57D74C7-B5F5-409A-89C7-510486AE5C66</object-id>
              </tp:taxon-name><tp:taxon-status xmlns:xlink="http://www.w3.org/1999/xlink" xlink:type="simple">sp. nov.</tp:taxon-status><xref ref-type="fig" rid="F3">Figs 3</xref><xref ref-type="fig" rid="F4">, 4</xref></tp:nomenclature><tp:treatment-sec sec-type="type locality" id="SECID0ENMAE"><title>Type Locality.</title><p><bold>Panama: Veraguas Province</bold>: Cuenca 132; Santa Fe District; Santa Fe NP; Quebrada Primer Brazo Mulabá; Isleta; <abbrev xmlns:xlink="http://www.w3.org/1999/xlink" content-type="institution" xlink:title="Proyecto Sistema de Producción Sostenible Conservación de la Biodiversidad" id="ABBRID0EVMAE" xlink:type="simple">PSPSCB</abbrev>-<abbrev xmlns:xlink="http://www.w3.org/1999/xlink" xlink:title="Santa Fe" id="ABBRID0E1MAE" xlink:type="simple">PNSF</abbrev>-C132-2017-015; <named-content xmlns:xlink="http://www.w3.org/1999/xlink" content-type="dwc:verbatimCoordinates" xlink:type="simple"><named-content content-type="geo-json" specific-use="{&#34;type&#34;:&#34;Point&#34;,&#34;coordinates&#34;:[-81.119700,8.545130]}" id="NCID0EBNAE" xlink:type="simple">8.54513°N, 81.11970°W</named-content></named-content>; 412 m a.s.l.</p></tp:treatment-sec><tp:treatment-sec sec-type="type material" id="SECID0EGNAE"><title>Type material.</title><p><bold><italic>Holotype</italic>: male, Panama: Veraguas Province</bold>: Cuenca 132; Santa Fe District; Santa Fe NP; Quebrada Primer Brazo Mulabá; Isleta; <abbrev xmlns:xlink="http://www.w3.org/1999/xlink" content-type="institution" xlink:title="Proyecto Sistema de Producción Sostenible Conservación de la Biodiversidad" id="ABBRID0ERNAE" xlink:type="simple">PSPSCB</abbrev>-<abbrev xmlns:xlink="http://www.w3.org/1999/xlink" xlink:title="Santa Fe" id="ABBRID0EWNAE" xlink:type="simple">PNSF</abbrev>-C132-2017-015; <named-content xmlns:xlink="http://www.w3.org/1999/xlink" content-type="dwc:verbatimCoordinates" xlink:type="simple"><named-content content-type="geo-json" specific-use="{&#34;type&#34;:&#34;Point&#34;,&#34;coordinates&#34;:[-81.119700,8.545130]}" id="NCID0E4NAE" xlink:type="simple">8.54513°N, 81.11970°W</named-content></named-content>; 412 m a.s.l.; UV light trap; T. Ríos, E. Álvarez, C. Nieto, leg.; 22.iv.2017; <named-content xmlns:xlink="http://www.w3.org/1999/xlink" content-type="dwc:institutional_code" xlink:title="Universidad de Panamá Museo de Invertebrados" xlink:href="http://grbio.org/institution/universidad-de-panam%C3%A1" xlink:type="simple">MIUP</named-content>-002-T-2023 (in alcohol).</p></tp:treatment-sec><tp:treatment-sec sec-type="material" id="SECID0EHOAE"><title>Other material examined.</title><p><bold>Panama: Veraguas Province</bold> • 1 male, Cuenca 132; Santa Fe District; Santa Fe NP; Quebrada Primer Brazo Mulabá; <abbrev xmlns:xlink="http://www.w3.org/1999/xlink" content-type="institution" xlink:title="Proyecto Sistema de Producción Sostenible Conservación de la Biodiversidad" id="ABBRID0EPOAE" xlink:type="simple">PSPSCB</abbrev>-<abbrev xmlns:xlink="http://www.w3.org/1999/xlink" xlink:title="Santa Fe" id="ABBRID0EUOAE" xlink:type="simple">PNSF</abbrev>-C132-2017-007; <named-content xmlns:xlink="http://www.w3.org/1999/xlink" content-type="dwc:verbatimCoordinates" xlink:type="simple"><named-content content-type="geo-json" specific-use="{&#34;type&#34;:&#34;Point&#34;,&#34;coordinates&#34;:[-81.130450,8.525770]}" id="NCID0E2OAE" xlink:type="simple">8.52577°N, 81.13045°W</named-content></named-content>; 623 m a.s.l.; UV light trap; A. Cornejo, T. Ríos, E. Álvarez, C. Nieto, leg.; 20.iv.2017; <named-content xmlns:xlink="http://www.w3.org/1999/xlink" content-type="dwc:institutional_code" xlink:title="Universidad de Panamá Museo de Invertebrados" xlink:href="http://grbio.org/institution/universidad-de-panam%C3%A1" xlink:type="simple">MIUP</named-content> • ibid., 1 male, Río Piedra de Moler; <abbrev xmlns:xlink="http://www.w3.org/1999/xlink" content-type="institution" xlink:title="Proyecto Sistema de Producción Sostenible Conservación de la Biodiversidad" id="ABBRID0EFPAE" xlink:type="simple">PSPSCB</abbrev>-<abbrev xmlns:xlink="http://www.w3.org/1999/xlink" xlink:title="Santa Fe" id="ABBRID0EKPAE" xlink:type="simple">PNSF</abbrev>-C097-2017-012; <named-content xmlns:xlink="http://www.w3.org/1999/xlink" content-type="dwc:verbatimCoordinates" xlink:type="simple"><named-content content-type="geo-json" specific-use="{&#34;type&#34;:&#34;Point&#34;,&#34;coordinates&#34;:[-81.188170,8.565530]}" id="NCID0ERPAE" xlink:type="simple">8.56553°N, 81.18817°W</named-content></named-content>; 340 m a.s.l.; UV light trap; A. Cornejo, T. Ríos, E. Álvarez, C. Nieto, leg.; 20.iv.2017; <abbrev xmlns:xlink="http://www.w3.org/1999/xlink" content-type="institution" xlink:title="Museo de Peces de Agua Dulce e Invertebrados" id="ABBRID0EWPAE" xlink:type="simple">MUPADI</abbrev>.</p></tp:treatment-sec><tp:treatment-sec sec-type="diagnosis" id="SECID0E2PAE"><title>Diagnosis.</title><p>The new species is most similar to <italic><tp:taxon-name><tp:taxon-name-part taxon-name-part-type="genus" reg="Alisotrichia">A.</tp:taxon-name-part><tp:taxon-name-part taxon-name-part-type="species" reg="acuti">acuti</tp:taxon-name-part></tp:taxon-name></italic> (Angrisano &amp; Spanga) and <italic><tp:taxon-name><tp:taxon-name-part taxon-name-part-type="genus" reg="Alisotrichia">A.</tp:taxon-name-part><tp:taxon-name-part taxon-name-part-type="species" reg="cebollati">cebollati</tp:taxon-name-part></tp:taxon-name></italic> (Angrisano) in having segment IX with an elongate posterior extension, which is deeply divided distally. It differs from these species in having the inferior appendage narrowing distally in lateral view, and curving ventrad, with clusters of heavy spines from the inner margin.</p><fig id="F3" position="float" orientation="portrait"><object-id xmlns:xlink="http://www.w3.org/1999/xlink" content-type="doi" xlink:type="simple">10.3897/zookeys.1174.107314.figure3</object-id><object-id xmlns:xlink="http://www.w3.org/1999/xlink" content-type="arpha" xlink:type="simple">4EABE90E-91A9-54A6-AF4A-2FCD95E8266E</object-id><label>Figure 3.</label><caption><p><italic><tp:taxon-name><tp:taxon-name-part taxon-name-part-type="genus" reg="Angrisanoia">Angrisanoia</tp:taxon-name-part><tp:taxon-name-part taxon-name-part-type="species" reg="bokota">bokota</tp:taxon-name-part></tp:taxon-name></italic> sp. nov., male holotype <bold>A</bold> head and thorax, dorsal <bold>B</bold> maxillary palp, ventral <bold>C</bold> fore, middle, and hind legs, ventral <bold>D</bold> forewing, dorsal <bold>E</bold> hind wing, dorsal.</p></caption><graphic xmlns:xlink="http://www.w3.org/1999/xlink" xlink:href="zookeys-1174-035_article-107314__-g003.jpg" position="float" orientation="portrait" xlink:type="simple" id="oo_890128.jpg"><uri content-type="original_file" xlink:type="simple">https://binary.pensoft.net/fig/890128</uri></graphic></fig></tp:treatment-sec><tp:treatment-sec sec-type="description" id="SECID0EZRAE"><title>Description.</title><p><bold>Male.</bold> Total length 2.1–2.3 mm, 20 antennal segments, scape twice as long as wide. Maxillary palp 5-segmented, terminal segment elongate. Wings brown in alcohol, forewing with venation reduced, cluster of spines basally, and sub-basally, narrow area of sclerotization above basal cluster of spines, jugular lobe present, hindwing thin, venation reduced, narrow band of sclerotization basally. Thorax brown in alcohol, mesoscutellum diamond-shaped with transverse suture, metascutellum triangular. Legs with spur count of 1, 3, 4. <bold><italic>Genitalia.</italic></bold> Abdominal segment VII annular, lacking a ventromesal process. Segment VIII complete ventrally, incomplete dorsally; in dorsal view reduced to a pair of elongate lobes, tipped with thickened setae. Segment IX contained within VII and VIII, anteriorly triangular, posteriorly narrowing distally to an acute, sclerotized process which extends past the inferior appendage; in dorsal view, laterally narrow and tapering distally, posterior margin deeply incised; in ventral view similar in shape to that of dorsum. Segment X reduced and membranous. Inferior appendage parallel sided, extending dorsally to downturned apex, bearing heavy setae along ventral margin and apically; in ventral view, wide basally, narrowing distally, thick setae on mesal margin; in dorsal view narrow over length, thickened setae apically. Subgenital plate visible in lateral view as thin basal plate. Phallus extremely long and thin, in dorsal view, apex with narrow, membranous projection on inner margin, thin lateral process originating beyond midlength and extending subapically, ejaculatory duct internal; in lateral view, apex produced into pair of acute hooks.</p><fig id="F4" position="float" orientation="portrait"><object-id xmlns:xlink="http://www.w3.org/1999/xlink" content-type="doi" xlink:type="simple">10.3897/zookeys.1174.107314.figure4</object-id><object-id xmlns:xlink="http://www.w3.org/1999/xlink" content-type="arpha" xlink:type="simple">4633297B-A0A8-5E8D-A09D-5029C623E9DD</object-id><label>Figure 4.</label><caption><p><italic><tp:taxon-name><tp:taxon-name-part taxon-name-part-type="genus" reg="Angrisanoia">Angrisanoia</tp:taxon-name-part><tp:taxon-name-part taxon-name-part-type="species" reg="bokota">bokota</tp:taxon-name-part></tp:taxon-name></italic> sp. nov., male holotype, genitalia <bold>A</bold> left lateral <bold>B</bold> dorsal <bold>C</bold> ventral <bold>D</bold> phallus, dorsal <bold>E</bold> phallus, left lateral.</p></caption><graphic xmlns:xlink="http://www.w3.org/1999/xlink" xlink:href="zookeys-1174-035_article-107314__-g004.jpg" position="float" orientation="portrait" xlink:type="simple" id="oo_890129.jpg"><uri content-type="original_file" xlink:type="simple">https://binary.pensoft.net/fig/890129</uri></graphic></fig></tp:treatment-sec><tp:treatment-sec sec-type="distribution" id="SECID0EGTAE"><title>Distribution.</title><p>Panama.</p></tp:treatment-sec><tp:treatment-sec sec-type="etymology" id="SECID0ELTAE"><title>Etymology.</title><p>This species is named for the indigenous Bokota people who live in Veraguas Province where the species was collected.</p></tp:treatment-sec><tp:treatment-sec sec-type="remarks" id="SECID0EQTAE"><title>Remarks.</title><p>The body of the adults of <italic><tp:taxon-name><tp:taxon-name-part taxon-name-part-type="genus" reg="Angrisanoia">Angrisanoia</tp:taxon-name-part></tp:taxon-name></italic> have not been illustrated. We have taken the opportunity herein to provide such figures (Fig. <xref ref-type="fig" rid="F3">3</xref>).</p></tp:treatment-sec></tp:taxon-treatment>
