# Supplementary material for: ﻿The Trichoptera of Panama XXII. Sixteen new microcaddisfly species (Trichoptera, Hydroptilidae)
Source: Zookeys. 2023 Aug 8;1174:35–74. doi: 10.3897/zookeys.1174.107314 (PMC10838555; doi:10.3897/zookeys.1174.107314)
Supplement: XML Treatment for Bredinia paraespinosa [file zookeys.1174.107314-treatment3.xml]

<!DOCTYPE tp:taxon-treatment
  PUBLIC "-//TaxonX//DTD Taxonomic Treatment Publishing DTD v0 20100105//EN" "tax-treatment-NSO.dtd">
<tp:taxon-treatment xmlns:tp="http://www.plazi.org/taxpub"><tp:treatment-meta><kwd-group><label>Taxon classification</label><kwd>
                  <named-content content-type="kingdom">Animalia</named-content>
                </kwd><kwd>
                  <named-content content-type="order">Trichoptera</named-content>
                </kwd><kwd>
                  <named-content content-type="family">Hydroptilidae</named-content>
                </kwd></kwd-group><mixed-citation publication-type="journal"><person-group><name><surname>Harris</surname><given-names>Steven C.</given-names></name><name><surname>Armitage</surname><given-names>Brian J.</given-names></name></person-group><article-title>﻿The <tp:taxon-name><tp:taxon-name-part taxon-name-part-type="order">Trichoptera</tp:taxon-name-part></tp:taxon-name> of Panama XXII. Sixteen new microcaddisfly species (<tp:taxon-name><tp:taxon-name-part taxon-name-part-type="order">Trichoptera</tp:taxon-name-part></tp:taxon-name>, <tp:taxon-name><tp:taxon-name-part taxon-name-part-type="family">Hydroptilidae</tp:taxon-name-part></tp:taxon-name>)</article-title><source>Zookeys</source><day>08</day><month>08</month><year>2023</year><volume>1174</volume><fpage>35</fpage><lpage>74</lpage><pub-id pub-id-type="doi">10.3897/zookeys.1174.107314</pub-id></mixed-citation></tp:treatment-meta><tp:nomenclature><label>﻿</label><tp:taxon-name>
                <object-id xmlns:xlink="http://www.w3.org/1999/xlink" content-type="arpha" xlink:type="simple">D1BAC07E-F4E9-5246-B2A6-BAD44BF08978</object-id>
                <tp:taxon-name-part taxon-name-part-type="genus" reg="Bredinia">Bredinia</tp:taxon-name-part>
                <tp:taxon-name-part taxon-name-part-type="species" reg="paraespinosa">paraespinosa</tp:taxon-name-part>
                <object-id xmlns:xlink="http://www.w3.org/1999/xlink" content-type="zoobank" xlink:type="simple">https://zoobank.org/AF52F1C4-E38D-4CAE-8FAE-93996558E9E0</object-id>
              </tp:taxon-name><tp:taxon-status xmlns:xlink="http://www.w3.org/1999/xlink" xlink:type="simple">sp. nov.</tp:taxon-status><xref ref-type="fig" rid="F5">Fig. 5</xref></tp:nomenclature><tp:treatment-sec sec-type="type locality" id="SECID0EUWAE"><title>Type locality.</title><p><bold>Panama: Veraguas Province</bold>: Cuenca 097; Santa Fe District; Santa Fe NP; Río Piedra de Moler; <abbrev xmlns:xlink="http://www.w3.org/1999/xlink" content-type="institution" xlink:title="Proyecto Sistema de Producción Sostenible Conservación de la Biodiversidad" id="ABBRID0E3WAE" xlink:type="simple">PSPSCB</abbrev>-<abbrev xmlns:xlink="http://www.w3.org/1999/xlink" xlink:title="Santa Fe" id="ABBRID0EBXAE" xlink:type="simple">PNSF</abbrev>-C097-2017-012; <named-content xmlns:xlink="http://www.w3.org/1999/xlink" content-type="dwc:verbatimCoordinates" xlink:type="simple"><named-content content-type="geo-json" specific-use="{&#34;type&#34;:&#34;Point&#34;,&#34;coordinates&#34;:[-81.188170,8.565530]}" id="NCID0EIXAE" xlink:type="simple">8.56553°N, 81.18817°W</named-content></named-content>; 340 m a.s.l.</p></tp:treatment-sec><tp:treatment-sec sec-type="type material" id="SECID0ENXAE"><title>Type material.</title><p><bold><italic>Holotype</italic>: male, Panama: Veraguas Province</bold>: Cuenca 097; Santa Fe District; Santa Fe NP; Río Piedra de Moler; <abbrev xmlns:xlink="http://www.w3.org/1999/xlink" content-type="institution" xlink:title="Proyecto Sistema de Producción Sostenible Conservación de la Biodiversidad" id="ABBRID0EYXAE" xlink:type="simple">PSPSCB</abbrev>-<abbrev xmlns:xlink="http://www.w3.org/1999/xlink" xlink:title="Santa Fe" id="ABBRID0E4XAE" xlink:type="simple">PNSF</abbrev>-C097-2017-012; <named-content xmlns:xlink="http://www.w3.org/1999/xlink" content-type="dwc:verbatimCoordinates" xlink:type="simple"><named-content content-type="geo-json" specific-use="{&#34;type&#34;:&#34;Point&#34;,&#34;coordinates&#34;:[-81.188170,8.565530]}" id="NCID0EEYAE" xlink:type="simple">8.56553°N, 81.18817°W</named-content></named-content>; 340 m a.s.l.; UV light trap; A. Cornejo, T. Ríos, E. Álvarez, C. Nieto, leg.; 20.iv.2017; <named-content xmlns:xlink="http://www.w3.org/1999/xlink" content-type="dwc:institutional_code" xlink:title="Universidad de Panamá Museo de Invertebrados" xlink:href="http://grbio.org/institution/universidad-de-panam%C3%A1" xlink:type="simple">MIUP</named-content>-003-T-2023 (in alcohol).</p></tp:treatment-sec><tp:treatment-sec sec-type="diagnosis" id="SECID0EOYAE"><title>Diagnosis.</title><p>This species is similar to <italic><tp:taxon-name><tp:taxon-name-part taxon-name-part-type="genus" reg="Bredinia">B.</tp:taxon-name-part><tp:taxon-name-part taxon-name-part-type="species" reg="espinosa">espinosa</tp:taxon-name-part></tp:taxon-name></italic> Harris, Holzenthal &amp; Flint, from Brazil, Ecuador, French Guiana, and Venezuela, both having prominent stout, spine-like setae arising from the sides of segment VIII. <italic><tp:taxon-name><tp:taxon-name-part taxon-name-part-type="genus" reg="Bredinia">Bredinia</tp:taxon-name-part><tp:taxon-name-part taxon-name-part-type="species" reg="paraespinosa">paraespinosa</tp:taxon-name-part></tp:taxon-name></italic> sp. nov. differs from this species in the elongate anterior apodemes from the lobes of segment VIII and the structure of the phallus which has the sides bearing an elongate apical spine.</p><fig id="F5" position="float" orientation="portrait"><object-id xmlns:xlink="http://www.w3.org/1999/xlink" content-type="doi" xlink:type="simple">10.3897/zookeys.1174.107314.figure5</object-id><object-id xmlns:xlink="http://www.w3.org/1999/xlink" content-type="arpha" xlink:type="simple">0818B092-E646-5471-B3C4-96F069863EF7</object-id><label>Figure 5.</label><caption><p><italic><tp:taxon-name><tp:taxon-name-part taxon-name-part-type="genus" reg="Bredinia">Bredinia</tp:taxon-name-part><tp:taxon-name-part taxon-name-part-type="species" reg="paraespinosa">paraespinosa</tp:taxon-name-part></tp:taxon-name></italic> sp. nov., male holotype, genitalia <bold>A</bold> left lateral <bold>B</bold> dorsal <bold>C</bold> ventral <bold>D</bold> phallus, dorsal <bold>E</bold> phallus, left lateral.</p></caption><graphic xmlns:xlink="http://www.w3.org/1999/xlink" xlink:href="zookeys-1174-035_article-107314__-g005.jpg" position="float" orientation="portrait" xlink:type="simple" id="oo_890130.jpg"><uri content-type="original_file" xlink:type="simple">https://binary.pensoft.net/fig/890130</uri></graphic></fig></tp:treatment-sec><tp:treatment-sec sec-type="description" id="SECID0EM1AE"><title>Description.</title><p><bold>Male.</bold> Total length 1.5 mm, 17 antennal segments, wings and body brown in alcohol. <bold>G<italic>enitalia.</italic></bold> Abdominal segment VII annular, lacking a ventromesal process. Segment VIII annular, lateral lobe bearing prominent, spinelike setae, anterior margin produced into elongate apodeme, projecting into segment VI; in dorsal view with central plate which appears to be part of the lateral lobe; in ventral view, deeply incised mesally, lateral lobes with elongate posterior spines. Segment IX narrowing ventrally; in dorsal view tapering distally to emarginated apex; ventrally reduced and membraneous. Segment X triangular in lateral view, thin with posterior emargination in dorsal and ventral views. Inferior appendage circular in lateral view, bearing pair of elongate, stout setae distally; in ventral view spatulate, inner margin diverging, with hooklike sclerite basally. Subgenital plate thin in lateral view, bifid apically; in dorsal and ventral views a narrow band, with extended lateral margins. Phallus tubular, posteriorly widening with lateral apices narrowed to acute spine, mesally diverging with ejaculatory duct protruding; in lateral view wide basally, tapering distally to upturned apex.</p></tp:treatment-sec><tp:treatment-sec sec-type="distribution" id="SECID0EY1AE"><title>Distribution.</title><p>Panama.</p></tp:treatment-sec><tp:treatment-sec sec-type="etymology" id="SECID0E41AE"><title>Etymology.</title><p>This species name <italic><tp:taxon-name><tp:taxon-name-part taxon-name-part-type="genus" reg="Bredinia"/><tp:taxon-name-part taxon-name-part-type="species" reg="paraespinosa">paraespinosa</tp:taxon-name-part></tp:taxon-name></italic> (spiny-like) derives from Spanish, referring to its spiny resemblance to <italic><tp:taxon-name><tp:taxon-name-part taxon-name-part-type="genus" reg="Bredinia">Bredinia</tp:taxon-name-part><tp:taxon-name-part taxon-name-part-type="species" reg="espinosa">espinosa</tp:taxon-name-part></tp:taxon-name></italic>. The name is a noun in the nominative singular standing in apposition.</p></tp:treatment-sec></tp:taxon-treatment>
