# Supplementary material for: ﻿The Trichoptera of Panama XXII. Sixteen new microcaddisfly species (Trichoptera, Hydroptilidae)
Source: Zookeys. 2023 Aug 8;1174:35–74. doi: 10.3897/zookeys.1174.107314 (PMC10838555; doi:10.3897/zookeys.1174.107314)
Supplement: XML Treatment for Cerasmatrichia garfioza [file zookeys.1174.107314-treatment4.xml]

<!DOCTYPE tp:taxon-treatment
  PUBLIC "-//TaxonX//DTD Taxonomic Treatment Publishing DTD v0 20100105//EN" "tax-treatment-NSO.dtd">
<tp:taxon-treatment xmlns:tp="http://www.plazi.org/taxpub"><tp:treatment-meta><kwd-group><label>Taxon classification</label><kwd>
                  <named-content content-type="kingdom">Animalia</named-content>
                </kwd><kwd>
                  <named-content content-type="order">Trichoptera</named-content>
                </kwd><kwd>
                  <named-content content-type="family">Hydroptilidae</named-content>
                </kwd></kwd-group><mixed-citation publication-type="journal"><person-group><name><surname>Harris</surname><given-names>Steven C.</given-names></name><name><surname>Armitage</surname><given-names>Brian J.</given-names></name></person-group><article-title>﻿The <tp:taxon-name><tp:taxon-name-part taxon-name-part-type="order">Trichoptera</tp:taxon-name-part></tp:taxon-name> of Panama XXII. Sixteen new microcaddisfly species (<tp:taxon-name><tp:taxon-name-part taxon-name-part-type="order">Trichoptera</tp:taxon-name-part></tp:taxon-name>, <tp:taxon-name><tp:taxon-name-part taxon-name-part-type="family">Hydroptilidae</tp:taxon-name-part></tp:taxon-name>)</article-title><source>Zookeys</source><day>08</day><month>08</month><year>2023</year><volume>1174</volume><fpage>35</fpage><lpage>74</lpage><pub-id pub-id-type="doi">10.3897/zookeys.1174.107314</pub-id></mixed-citation></tp:treatment-meta><tp:nomenclature><label>﻿</label><tp:taxon-name>
                <object-id xmlns:xlink="http://www.w3.org/1999/xlink" content-type="arpha" xlink:type="simple">C16775F8-D7F7-5604-94BB-4FB84894F396</object-id>
                <tp:taxon-name-part taxon-name-part-type="genus" reg="Cerasmatrichia">Cerasmatrichia</tp:taxon-name-part>
                <tp:taxon-name-part taxon-name-part-type="species" reg="garfioza">garfioza</tp:taxon-name-part>
                <object-id xmlns:xlink="http://www.w3.org/1999/xlink" content-type="zoobank" xlink:type="simple">https://zoobank.org/0C98338C-A8A6-4F56-9DAE-6D632B114D20</object-id>
              </tp:taxon-name><tp:taxon-status xmlns:xlink="http://www.w3.org/1999/xlink" xlink:type="simple">sp. nov.</tp:taxon-status><xref ref-type="fig" rid="F6">Fig. 6</xref></tp:nomenclature><tp:treatment-sec sec-type="type locality" id="SECID0ET5AE"><title>Type locality.</title><p><bold>Panama: Veraguas Province</bold>: Cuenca 132; Veraguas Province; Cuenca 132; Santa Fe District; Santa Fe NP; Quebrada Mulabá; <abbrev xmlns:xlink="http://www.w3.org/1999/xlink" content-type="institution" xlink:title="Proyecto Sistema de Producción Sostenible Conservación de la Biodiversidad" id="ABBRID0E25AE" xlink:type="simple">PSPSCB</abbrev>-<abbrev xmlns:xlink="http://www.w3.org/1999/xlink" xlink:title="Santa Fe" id="ABBRID0EA6AE" xlink:type="simple">PNSF</abbrev>-C132-2017-008; <named-content xmlns:xlink="http://www.w3.org/1999/xlink" content-type="dwc:verbatimCoordinates" xlink:type="simple"><named-content content-type="geo-json" specific-use="{&#34;type&#34;:&#34;Point&#34;,&#34;coordinates&#34;:[-81.121400,8.517060]}" id="NCID0EH6AE" xlink:type="simple">8.51706°N, 81.12140°W</named-content></named-content>; 770 m a.s.l.</p></tp:treatment-sec><tp:treatment-sec sec-type="Type specimen" id="SECID0EM6AE"><title>Type specimen.</title><p><bold><italic>Holotype</italic>, male. Panama: Veraguas Province</bold>: Cuenca 132; Veraguas Province; Cuenca 132; Santa Fe District; Santa Fe NP; Quebrada Mulabá; <abbrev xmlns:xlink="http://www.w3.org/1999/xlink" content-type="institution" xlink:title="Proyecto Sistema de Producción Sostenible Conservación de la Biodiversidad" id="ABBRID0EX6AE" xlink:type="simple">PSPSCB</abbrev>-<abbrev xmlns:xlink="http://www.w3.org/1999/xlink" xlink:title="Santa Fe" id="ABBRID0E36AE" xlink:type="simple">PNSF</abbrev>-C132-2017-008; <named-content xmlns:xlink="http://www.w3.org/1999/xlink" content-type="dwc:verbatimCoordinates" xlink:type="simple"><named-content content-type="geo-json" specific-use="{&#34;type&#34;:&#34;Point&#34;,&#34;coordinates&#34;:[-81.121400,8.517060]}" id="NCID0EEAAG" xlink:type="simple">8.51706°N, 81.12140°W</named-content></named-content>; 770 m a.s.l.; Malaise trap; T. Ríos, E. Álvarez, C. Nieto, leg.; 19–23.iv.2017; <named-content xmlns:xlink="http://www.w3.org/1999/xlink" content-type="dwc:institutional_code" xlink:title="Universidad de Panamá Museo de Invertebrados" xlink:href="http://grbio.org/institution/universidad-de-panam%C3%A1" xlink:type="simple">MIUP</named-content>-004-T-2023 (in alcohol).</p></tp:treatment-sec><tp:treatment-sec sec-type="material" id="SECID0EOAAG"><title>Other material examined.</title><p><bold>Panama: Chiriqui Province</bold> • 1 male, Cuenca 108; Boquete District; Quebrada Jaramillo; off Jaramillo Alto Rd.; Collier property; <named-content xmlns:xlink="http://www.w3.org/1999/xlink" content-type="dwc:verbatimCoordinates" xlink:type="simple"><named-content content-type="geo-json" specific-use="{&#34;type&#34;:&#34;Point&#34;,&#34;coordinates&#34;:[-82.413830,8.763200]}" id="NCID0EZAAG" xlink:type="simple">8.76320°N, 82.41383°W</named-content></named-content>; 1259 m a.s.l.; Malaise trap; K. Collier, leg.; 8–12.v.2018; <abbrev xmlns:xlink="http://www.w3.org/1999/xlink" content-type="institution" xlink:title="Museo de Peces de Agua Dulce e Invertebrados" id="ABBRID0E5AAG" xlink:type="simple">MUPADI</abbrev>.</p></tp:treatment-sec><tp:treatment-sec sec-type="diagnosis" id="SECID0EDBAG"><title>Diagnosis.</title><p>This species is similar to <italic><tp:taxon-name><tp:taxon-name-part taxon-name-part-type="genus" reg="Cerasmatrichia">C.</tp:taxon-name-part><tp:taxon-name-part taxon-name-part-type="species" reg="akanthos">akanthos</tp:taxon-name-part></tp:taxon-name></italic> Armitage &amp; Harris, from Panama, as well as <italic><tp:taxon-name><tp:taxon-name-part taxon-name-part-type="genus" reg="Cerasmatrichia">C.</tp:taxon-name-part><tp:taxon-name-part taxon-name-part-type="species" reg="hidala">hidala</tp:taxon-name-part></tp:taxon-name></italic> Oláh &amp; Johanson from Peru, but as noted in the descriptions of these species, they do not fit well within the generic limits of <italic><tp:taxon-name><tp:taxon-name-part taxon-name-part-type="genus" reg="Cerasmatrichia">Cerasmatrichia</tp:taxon-name-part></tp:taxon-name></italic>. As with both these species, <italic><tp:taxon-name><tp:taxon-name-part taxon-name-part-type="genus" reg="Cerasmatrichia">C.</tp:taxon-name-part><tp:taxon-name-part taxon-name-part-type="species" reg="garfioza">garfioza</tp:taxon-name-part></tp:taxon-name></italic> sp. nov. has three ocelli, the leg spurs are 1,3,4, and the phallus is tubular, all characteristic of the genus. In common with <italic><tp:taxon-name><tp:taxon-name-part taxon-name-part-type="genus" reg="Cerasmatrichia">C.</tp:taxon-name-part><tp:taxon-name-part taxon-name-part-type="species" reg="hidala">hidala</tp:taxon-name-part></tp:taxon-name></italic>, the forewing of this new species has a small scaly area. <italic><tp:taxon-name><tp:taxon-name-part taxon-name-part-type="genus" reg="Cerasmatrichia">Cerasmatrichia</tp:taxon-name-part><tp:taxon-name-part taxon-name-part-type="species" reg="garfioza">garfioza</tp:taxon-name-part></tp:taxon-name></italic> sp. nov. is easily identified by the sclerotized hook-like process on abdominal segment IX.</p><fig id="F6" position="float" orientation="portrait"><object-id xmlns:xlink="http://www.w3.org/1999/xlink" content-type="doi" xlink:type="simple">10.3897/zookeys.1174.107314.figure6</object-id><object-id xmlns:xlink="http://www.w3.org/1999/xlink" content-type="arpha" xlink:type="simple">DA32F0BF-1A14-5BA7-B249-2355602424B8</object-id><label>Figure 6.</label><caption><p><italic><tp:taxon-name><tp:taxon-name-part taxon-name-part-type="genus" reg="Cerasmatrichia">Cerasmatrichia</tp:taxon-name-part><tp:taxon-name-part taxon-name-part-type="species" reg="garfioza">garfioza</tp:taxon-name-part></tp:taxon-name></italic> sp. nov., male holotype, genitalia <bold>A</bold> left lateral <bold>B</bold> ventral <bold>C</bold> dorsal <bold>D</bold> phallus, dorsal <bold>E</bold> phallus, left lateral <bold>F</bold> forewing, dorsal.</p></caption><graphic xmlns:xlink="http://www.w3.org/1999/xlink" xlink:href="zookeys-1174-035_article-107314__-g006.jpg" position="float" orientation="portrait" xlink:type="simple" id="oo_890131.jpg"><uri content-type="original_file" xlink:type="simple">https://binary.pensoft.net/fig/890131</uri></graphic></fig></tp:treatment-sec><tp:treatment-sec sec-type="description" id="SECID0ELEAG"><title>Description.</title><p><bold>Male.</bold> Total length 2.2–2.4 mm, head unmodified, antennae with 21 segments, scape and pedicel each twice as long as proximal flagellomeres, forewings dark brown with pair of white bands at midlength and apex, small scaly patch along dorsal margin, body brown in alcohol. <bold>G<italic>enitalia</italic></bold>. Abdominal segment VII annular with small ventromesal process. Segment VIII tapering ventrad on posterior margin; in ventral view, broadly and deeply emarginate; in dorsal view squarish, slightly emarginated posteriorly. Segment IX somewhat rectanguloid, anteriorly tapering to rounded ventral point, posteriorly divided into two sections, anterior section tapering posteriorly, bearing stout setae on margin, posterior section truncate distally, bearing elongate hooklike sclerotized process posterodorsally; in dorsal view elongate, shallowly emarginate posteriorly, deeply emarginate anteriorly; in ventral view deeply incised posteriorly, with row of elongate setae on mesal margin. Segment X shelflike in lateral view; in dorsal view triangular, membranous distally. Inferior appendage thin and elongate, widening distally and upturned; in ventral view narrow over length, curving outward distally to acute points. Subgenital plate narrow in lateral view, divided posteriorly into elongate dorsal process and shorter ventral process; in ventral view, lower portion rectangular, abruptly narrowing distally to pair of short processes. Phallus tubular, in lateral view narrowing near midlength, apical portion cylindrical with cluster of elongate sclerotized rods; in dorsal view cylindrical apically, pair of diverging, subapical rods.</p></tp:treatment-sec><tp:treatment-sec sec-type="distribution" id="SECID0EXEAG"><title>Distribution.</title><p>Panama.</p></tp:treatment-sec><tp:treatment-sec sec-type="etymology" id="SECID0E3EAG"><title>Etymology.</title><p>The species name ‘<italic><tp:taxon-name><tp:taxon-name-part taxon-name-part-type="genus" reg="Cerasmatrichia"/><tp:taxon-name-part taxon-name-part-type="species" reg="garfioza">garfioza</tp:taxon-name-part></tp:taxon-name></italic>’ (hook) derives from Spanish, referring to the posterodorsal hooklike process on segment IX. The name is a noun in the nominative singular standing in apposition.</p></tp:treatment-sec></tp:taxon-treatment>
