# Supplementary material for: ﻿The Trichoptera of Panama XXII. Sixteen new microcaddisfly species (Trichoptera, Hydroptilidae)
Source: Zookeys. 2023 Aug 8;1174:35–74. doi: 10.3897/zookeys.1174.107314 (PMC10838555; doi:10.3897/zookeys.1174.107314)
Supplement: XML Treatment for Cerasmatrichia veraguasensis [file zookeys.1174.107314-treatment5.xml]

<!DOCTYPE tp:taxon-treatment
  PUBLIC "-//TaxonX//DTD Taxonomic Treatment Publishing DTD v0 20100105//EN" "tax-treatment-NSO.dtd">
<tp:taxon-treatment xmlns:tp="http://www.plazi.org/taxpub"><tp:treatment-meta><kwd-group><label>Taxon classification</label><kwd>
                  <named-content content-type="kingdom">Animalia</named-content>
                </kwd><kwd>
                  <named-content content-type="order">Trichoptera</named-content>
                </kwd><kwd>
                  <named-content content-type="family">Hydroptilidae</named-content>
                </kwd></kwd-group><mixed-citation publication-type="journal"><person-group><name><surname>Harris</surname><given-names>Steven C.</given-names></name><name><surname>Armitage</surname><given-names>Brian J.</given-names></name></person-group><article-title>﻿The <tp:taxon-name><tp:taxon-name-part taxon-name-part-type="order">Trichoptera</tp:taxon-name-part></tp:taxon-name> of Panama XXII. Sixteen new microcaddisfly species (<tp:taxon-name><tp:taxon-name-part taxon-name-part-type="order">Trichoptera</tp:taxon-name-part></tp:taxon-name>, <tp:taxon-name><tp:taxon-name-part taxon-name-part-type="family">Hydroptilidae</tp:taxon-name-part></tp:taxon-name>)</article-title><source>Zookeys</source><day>08</day><month>08</month><year>2023</year><volume>1174</volume><fpage>35</fpage><lpage>74</lpage><pub-id pub-id-type="doi">10.3897/zookeys.1174.107314</pub-id></mixed-citation></tp:treatment-meta><tp:nomenclature><label>﻿</label><tp:taxon-name>
                <object-id xmlns:xlink="http://www.w3.org/1999/xlink" content-type="arpha" xlink:type="simple">DB1C6A6D-FDEF-5D0D-997D-445F4D9BBFD1</object-id>
                <tp:taxon-name-part taxon-name-part-type="genus" reg="Cerasmatrichia">Cerasmatrichia</tp:taxon-name-part>
                <tp:taxon-name-part taxon-name-part-type="species" reg="veraguasensis">veraguasensis</tp:taxon-name-part>
                <object-id xmlns:xlink="http://www.w3.org/1999/xlink" content-type="zoobank" xlink:type="simple">https://zoobank.org/BCA59CC3-DBFC-4784-A74A-CFF47C46F8B5</object-id>
              </tp:taxon-name><tp:taxon-status xmlns:xlink="http://www.w3.org/1999/xlink" xlink:type="simple">sp. nov.</tp:taxon-status><xref ref-type="fig" rid="F7">Fig. 7</xref></tp:nomenclature><tp:treatment-sec sec-type="type locality" id="SECID0EZGAG"><title>Type locality.</title><p><bold>Panama: Veraguas Province</bold>: Cuenca 132; Santa Fe District; Santa Fe NP; Quebrada Primer Brazo Mulabá; <abbrev xmlns:xlink="http://www.w3.org/1999/xlink" content-type="institution" xlink:title="Proyecto Sistema de Producción Sostenible Conservación de la Biodiversidad" id="ABBRID0EBHAG" xlink:type="simple">PSPSCB</abbrev>-<abbrev xmlns:xlink="http://www.w3.org/1999/xlink" xlink:title="Santa Fe" id="ABBRID0EGHAG" xlink:type="simple">PNSF</abbrev>-C132-2017-007; <named-content xmlns:xlink="http://www.w3.org/1999/xlink" content-type="dwc:verbatimCoordinates" xlink:type="simple"><named-content content-type="geo-json" specific-use="{&#34;type&#34;:&#34;Point&#34;,&#34;coordinates&#34;:[-81.130450,8.525770]}" id="NCID0ENHAG" xlink:type="simple">8.52577°N, 81.13045°W</named-content></named-content>; 623 m a.s.l.</p></tp:treatment-sec><tp:treatment-sec sec-type="Type specimen" id="SECID0ESHAG"><title>Type specimen.</title><p><bold><italic>Holotype</italic>: male, Panama: Veraguas Province</bold>; Cuenca 132; Santa Fe District; Santa Fe NP; Quebrada Primer Brazo Mulabá; <abbrev xmlns:xlink="http://www.w3.org/1999/xlink" content-type="institution" xlink:title="Proyecto Sistema de Producción Sostenible Conservación de la Biodiversidad" id="ABBRID0E4HAG" xlink:type="simple">PSPSCB</abbrev>-<abbrev xmlns:xlink="http://www.w3.org/1999/xlink" xlink:title="Santa Fe" id="ABBRID0ECIAG" xlink:type="simple">PNSF</abbrev>-C132-2017-007; <named-content xmlns:xlink="http://www.w3.org/1999/xlink" content-type="dwc:verbatimCoordinates" xlink:type="simple"><named-content content-type="geo-json" specific-use="{&#34;type&#34;:&#34;Point&#34;,&#34;coordinates&#34;:[-81.130450,8.525770]}" id="NCID0EJIAG" xlink:type="simple">8.52577°N, 81.13045°W</named-content></named-content>; 623 m a.s.l.; Malaise trap; 19–23.iv.2017; A. Cornejo, T. Ríos, E. Álvarez, C. Nieto, leg.; <named-content xmlns:xlink="http://www.w3.org/1999/xlink" content-type="dwc:institutional_code" xlink:title="Universidad de Panamá Museo de Invertebrados" xlink:href="http://grbio.org/institution/universidad-de-panam%C3%A1" xlink:type="simple">MIUP</named-content>-005-T-2023 (in alcohol). <bold><italic>Paratype</italic></bold>: Same as for holotype; 1 male; <abbrev xmlns:xlink="http://www.w3.org/1999/xlink" content-type="institution" xlink:title="Museo de Peces de Agua Dulce e Invertebrados" id="ABBRID0EWIAG" xlink:type="simple">MUPADI</abbrev> (in alcohol).</p></tp:treatment-sec><tp:treatment-sec sec-type="diagnosis" id="SECID0E2IAG"><title>Diagnosis.</title><p>This species is similar to <italic><tp:taxon-name><tp:taxon-name-part taxon-name-part-type="genus" reg="Cerasmatrichia">C.</tp:taxon-name-part><tp:taxon-name-part taxon-name-part-type="species" reg="akanthos">akanthos</tp:taxon-name-part></tp:taxon-name></italic> Armitage &amp; Harris, from Panama and <italic><tp:taxon-name><tp:taxon-name-part taxon-name-part-type="genus" reg="Cerasmatrichia">C.</tp:taxon-name-part><tp:taxon-name-part taxon-name-part-type="species" reg="garfioza">garfioza</tp:taxon-name-part></tp:taxon-name></italic> sp. nov., both of which have an elongate posterior process from segment IX. The new species is easily identified by the sclerotized process from abdominal segment VIII, the absence of the inferior appendage, and the lack of a ventromesal process on abdominal segment VIII.</p><fig id="F7" position="float" orientation="portrait"><object-id xmlns:xlink="http://www.w3.org/1999/xlink" content-type="doi" xlink:type="simple">10.3897/zookeys.1174.107314.figure7</object-id><object-id xmlns:xlink="http://www.w3.org/1999/xlink" content-type="arpha" xlink:type="simple">FD6E77AD-20B0-5B21-96B9-D2F8C9E090F6</object-id><label>Figure 7.</label><caption><p><italic><tp:taxon-name><tp:taxon-name-part taxon-name-part-type="genus" reg="Cerasmatrichia">Cerasmatrichia</tp:taxon-name-part><tp:taxon-name-part taxon-name-part-type="species" reg="veraguasensis">veraguasensis</tp:taxon-name-part></tp:taxon-name></italic> sp. nov., male holotype, genitalia <bold>A</bold> left lateral <bold>B</bold> dorsal <bold>C</bold> ventral <bold>D</bold> phallus, dorsal <bold>E</bold> phallus apex, left lateral.</p></caption><graphic xmlns:xlink="http://www.w3.org/1999/xlink" xlink:href="zookeys-1174-035_article-107314__-g007.jpg" position="float" orientation="portrait" xlink:type="simple" id="oo_890132.jpg"><uri content-type="original_file" xlink:type="simple">https://binary.pensoft.net/fig/890132</uri></graphic></fig></tp:treatment-sec><tp:treatment-sec sec-type="description" id="SECID0EZKAG"><title>Description.</title><p><bold>Male.</bold> Total length 1.8 mm, head unmodified, antennae with 21 segments, scape and pedicel twice as long as proximal flagellomeres, forewings dark brown with white horizontal bands in middle, body brown in alcohol. <bold>G<italic>enitalia</italic>.</bold> Abdominal segment VII annular without ventromesal process. Segment VIII tapering posteroventrally; in ventral view quadrate, broadly emarginate posteriorly, clump of stout setae on lateral margins; in dorsal view, narrow, posterior margin emarginate. Segment IX somewhat rectanguloid, anteriorly truncate, tapering ventrad, posterior margin tapering ventrad, prominent hooklike sclerotized process posterodorsally from truncate extension of IX; in dorsal view elongate, anteriorly deeply emarginate, posteriorly divided into two sections, lower section thin and bandlike, upper section roundly tapering distally, slightly incised mesally on posterior margin, lateral posterior processes curving sharply inward apically; in ventral view rectangular, slightly incised anteriorly and posteriorly, narrow posteriorly, lateral processes gently curving inward distally. Segment X bulbous laterally, setose on dorsal surface, dorsally triangular, membranous distally. Inferior appendage lacking, although the process from segment VIII may constitute an inferior appendage. Subgenital plate in lateral view bifid, upper arm thicker and longer than lower, each bearing short spikes, in dorsal view mesally divided into triangular processes which curve outward distally, with serrate outer margins; in ventral view divided mesally, abruptly tapering subapically, apex rounded with lateral spike. Phallus tubular, in lateral view slightly narrowing near midlength, apical portion cylindrical with pair of elongate sclerotized rods; in dorsal view cylindrical apically, narrowing laterally, apically with incised flange, pair of subapical rods which slightly diverge apically.</p></tp:treatment-sec><tp:treatment-sec sec-type="distribution" id="SECID0EGLAG"><title>Distribution.</title><p>Panama.</p></tp:treatment-sec><tp:treatment-sec sec-type="etymology" id="SECID0ELLAG"><title>Etymology.</title><p>This species is named for the Veraguas Province, where the species was collected.</p></tp:treatment-sec></tp:taxon-treatment>
