# Supplementary material for: ﻿The Trichoptera of Panama XXII. Sixteen new microcaddisfly species (Trichoptera, Hydroptilidae)
Source: Zookeys. 2023 Aug 8;1174:35–74. doi: 10.3897/zookeys.1174.107314 (PMC10838555; doi:10.3897/zookeys.1174.107314)
Supplement: XML Treatment for Costatrichia calovebora [file zookeys.1174.107314-treatment6.xml]

<!DOCTYPE tp:taxon-treatment
  PUBLIC "-//TaxonX//DTD Taxonomic Treatment Publishing DTD v0 20100105//EN" "tax-treatment-NSO.dtd">
<tp:taxon-treatment xmlns:tp="http://www.plazi.org/taxpub"><tp:treatment-meta><kwd-group><label>Taxon classification</label><kwd>
                  <named-content content-type="kingdom">Animalia</named-content>
                </kwd><kwd>
                  <named-content content-type="order">Trichoptera</named-content>
                </kwd><kwd>
                  <named-content content-type="family">Hydroptilidae</named-content>
                </kwd></kwd-group><mixed-citation publication-type="journal"><person-group><name><surname>Harris</surname><given-names>Steven C.</given-names></name><name><surname>Armitage</surname><given-names>Brian J.</given-names></name></person-group><article-title>﻿The <tp:taxon-name><tp:taxon-name-part taxon-name-part-type="order">Trichoptera</tp:taxon-name-part></tp:taxon-name> of Panama XXII. Sixteen new microcaddisfly species (<tp:taxon-name><tp:taxon-name-part taxon-name-part-type="order">Trichoptera</tp:taxon-name-part></tp:taxon-name>, <tp:taxon-name><tp:taxon-name-part taxon-name-part-type="family">Hydroptilidae</tp:taxon-name-part></tp:taxon-name>)</article-title><source>Zookeys</source><day>08</day><month>08</month><year>2023</year><volume>1174</volume><fpage>35</fpage><lpage>74</lpage><pub-id pub-id-type="doi">10.3897/zookeys.1174.107314</pub-id></mixed-citation></tp:treatment-meta><tp:nomenclature><label>﻿</label><tp:taxon-name>
                <object-id xmlns:xlink="http://www.w3.org/1999/xlink" content-type="arpha" xlink:type="simple">7B1F94BB-7BF6-5077-9050-4868D5A8F64E</object-id>
                <tp:taxon-name-part taxon-name-part-type="genus" reg="Costatrichia">Costatrichia</tp:taxon-name-part>
                <tp:taxon-name-part taxon-name-part-type="species" reg="calovebora">calovebora</tp:taxon-name-part>
                <object-id xmlns:xlink="http://www.w3.org/1999/xlink" content-type="zoobank" xlink:type="simple">https://zoobank.org/680A263F-74EE-410E-A4D4-29FF51C1D1BA</object-id>
              </tp:taxon-name><tp:taxon-status xmlns:xlink="http://www.w3.org/1999/xlink" xlink:type="simple">sp. nov.</tp:taxon-status><xref ref-type="fig" rid="F8">Fig. 8</xref></tp:nomenclature><tp:treatment-sec sec-type="type locality" id="SECID0ECOAG"><title>Type locality.</title><p><bold>Panama: Veraguas Province</bold>: Cuenca 097; Santa Fe District; Santa Fe NP; Río Calovébora; <abbrev xmlns:xlink="http://www.w3.org/1999/xlink" content-type="institution" xlink:title="Proyecto Sistema de Producción Sostenible Conservación de la Biodiversidad" id="ABBRID0EKOAG" xlink:type="simple">PSPSCB</abbrev>-<abbrev xmlns:xlink="http://www.w3.org/1999/xlink" xlink:title="Santa Fe" id="ABBRID0EPOAG" xlink:type="simple">PNSF</abbrev>-C-097-2017-005; <named-content xmlns:xlink="http://www.w3.org/1999/xlink" content-type="dwc:verbatimCoordinates" xlink:type="simple"><named-content content-type="geo-json" specific-use="{&#34;type&#34;:&#34;Point&#34;,&#34;coordinates&#34;:[-81.163980,8.543180]}" id="NCID0EWOAG" xlink:type="simple">8.54318°N, 81.16398°W</named-content></named-content>; 536 m a.s.l.</p></tp:treatment-sec><tp:treatment-sec sec-type="Type specimen" id="SECID0E2OAG"><title>Type specimen.</title><p><bold><italic>Holotype</italic>: male, Panama: Veraguas Province</bold>: Cuenca 097; Santa Fe District; Santa Fe NP; Río Calovébora; <abbrev xmlns:xlink="http://www.w3.org/1999/xlink" content-type="institution" xlink:title="Proyecto Sistema de Producción Sostenible Conservación de la Biodiversidad" id="ABBRID0EGPAG" xlink:type="simple">PSPSCB</abbrev>-<abbrev xmlns:xlink="http://www.w3.org/1999/xlink" xlink:title="Santa Fe" id="ABBRID0ELPAG" xlink:type="simple">PNSF</abbrev>-C-097-2017-005; <named-content xmlns:xlink="http://www.w3.org/1999/xlink" content-type="dwc:verbatimCoordinates" xlink:type="simple"><named-content content-type="geo-json" specific-use="{&#34;type&#34;:&#34;Point&#34;,&#34;coordinates&#34;:[-81.163980,8.543180]}" id="NCID0ESPAG" xlink:type="simple">8.54318°N, 81.16398°W</named-content></named-content>; 536 m a.s.l.; Malaise trap; T. Ríos, E. Álvarez, C. Nieto, leg.; 19–23.iv.2017; <named-content xmlns:xlink="http://www.w3.org/1999/xlink" content-type="dwc:institutional_code" xlink:title="Universidad de Panamá Museo de Invertebrados" xlink:href="http://grbio.org/institution/universidad-de-panam%C3%A1" xlink:type="simple">MIUP</named-content>-006-T-2023 (in alcohol).</p></tp:treatment-sec><tp:treatment-sec sec-type="diagnosis" id="SECID0E3PAG"><title>Diagnosis.</title><p>This species is most similar to three other species (<italic><tp:taxon-name><tp:taxon-name-part taxon-name-part-type="genus" reg="Cerasmatrichia">C.</tp:taxon-name-part><tp:taxon-name-part taxon-name-part-type="species" reg="tripartita">tripartita</tp:taxon-name-part></tp:taxon-name></italic> Flint from Costa Rica and Panama, and <italic><tp:taxon-name><tp:taxon-name-part taxon-name-part-type="genus" reg="Cerasmatrichia">C.</tp:taxon-name-part><tp:taxon-name-part taxon-name-part-type="species" reg="carara">carara</tp:taxon-name-part></tp:taxon-name></italic> Holzenthal &amp; Harris and <italic><tp:taxon-name><tp:taxon-name-part taxon-name-part-type="genus" reg="Cerasmatrichia">C.</tp:taxon-name-part><tp:taxon-name-part taxon-name-part-type="species" reg="venezuelensis">venezuelensis</tp:taxon-name-part></tp:taxon-name></italic> Flint, both reported from Costa Rica; <xref ref-type="bibr" rid="B25">Holzenthal and Calor 2017</xref>), all of which have a tripartite inferior appendage. It differs from these species in the structure of the inferior appendage, the lack of mesoventral horns on abdominal segment VIII, which are found in <italic><tp:taxon-name><tp:taxon-name-part taxon-name-part-type="genus" reg="Cerasmatrichia">C.</tp:taxon-name-part><tp:taxon-name-part taxon-name-part-type="species" reg="carara">carara</tp:taxon-name-part></tp:taxon-name> and <tp:taxon-name><tp:taxon-name-part taxon-name-part-type="genus" reg="Cerasmatrichia">C.</tp:taxon-name-part><tp:taxon-name-part taxon-name-part-type="species" reg="venezuelensis">venezuelensis</tp:taxon-name-part></tp:taxon-name></italic>, and in the poorly formed spines of the phallus.</p></tp:treatment-sec><tp:treatment-sec sec-type="description" id="SECID0E3RAG"><title>Description.</title><p><bold>Male.</bold> Total length 3.5 mm, head missing, forewing with elongate costal bulla, body and wings brown in alcohol. <bold><italic>Genitalia</italic>.</bold> Abdominal segment VII annular with prominent ventromesal process. Segment VIII triangular, reduced dorsally; in ventral view elongate, posteriorly with deep incision. Segment IX generally quadrate, truncate anteriorly, posterior margin slanted, with dorsal knob, laterally with seta-bearing process; in ventral view narrow; in dorsal view enclosed within VIII, anteriorly with shallow emargination, lateral margins sclerotized. Segment X reduced to a short shelf in lateral view; dorsally rounded and membranous. Inferior appendage divided into three elongate processes, dorsalmost process thin and extending ¾ length of mesal and ventralmost processes, narrowing distally, ventralmost process rectangular, truncate distally, mesal process widening at midlength, then abruptly tapering to acute apex; in ventral and dorsal view mesal process tapering apically, slightly longer than ventralmost process which is club-like apically, lateral process about half length of others and tapering distally. Phallus in lateral view wide basally and subapically, narrow at midlength complex which bears sclerotized window and basal loop, subapical spine which is poorly formed and blunt apically; in dorsal view lacking acute spines, subapically divided into pair of elongate flattened plates.</p><fig id="F8" position="float" orientation="portrait"><object-id xmlns:xlink="http://www.w3.org/1999/xlink" content-type="doi" xlink:type="simple">10.3897/zookeys.1174.107314.figure8</object-id><object-id xmlns:xlink="http://www.w3.org/1999/xlink" content-type="arpha" xlink:type="simple">01640CBB-0450-5491-80B3-2841C4D06485</object-id><label>Figure 8.</label><caption><p><italic><tp:taxon-name><tp:taxon-name-part taxon-name-part-type="genus" reg="Costatrichia">Costatrichia</tp:taxon-name-part><tp:taxon-name-part taxon-name-part-type="species" reg="calovebora">calovebora</tp:taxon-name-part></tp:taxon-name></italic> sp. nov., male holotype, genitalia <bold>A</bold> left lateral <bold>B</bold> dorsal <bold>C</bold> ventral <bold>D</bold> phallus apex, dorsal <bold>E</bold> phallus apex, left lateral.</p></caption><graphic xmlns:xlink="http://www.w3.org/1999/xlink" xlink:href="zookeys-1174-035_article-107314__-g008.jpg" position="float" orientation="portrait" xlink:type="simple" id="oo_890133.jpg"><uri content-type="original_file" xlink:type="simple">https://binary.pensoft.net/fig/890133</uri></graphic></fig></tp:treatment-sec><tp:treatment-sec sec-type="distribution" id="SECID0EKTAG"><title>Distribution.</title><p>Panama.</p></tp:treatment-sec><tp:treatment-sec sec-type="etymology" id="SECID0EPTAG"><title>Etymology.</title><p>This species is named for the Río Calovébora watershed, where the species was collected.</p></tp:treatment-sec><ref-list><ref id="B25"><mixed-citation xmlns:xlink="http://www.w3.org/1999/xlink" xlink:type="simple"><person-group><name name-style="western"><surname>Holzenthal</surname><given-names>RW</given-names></name><name name-style="western"><surname>Calor</surname><given-names>AR</given-names></name></person-group> (<year>2017</year>) <article-title>Catalog of the Neotropical <tp:taxon-name><tp:taxon-name-part taxon-name-part-type="order">Trichoptera</tp:taxon-name-part></tp:taxon-name> (Caddisﬂies).</article-title><source>ZooKeys</source><volume>654</volume>: <fpage>1</fpage>–<lpage>566</lpage>. <ext-link xlink:href="10.3897/zookeys.654.9516" ext-link-type="doi" xlink:type="simple">https://doi.org/10.3897/zookeys.654.9516</ext-link></mixed-citation></ref></ref-list></tp:taxon-treatment>
