# Supplementary material for: ﻿The Trichoptera of Panama XXII. Sixteen new microcaddisfly species (Trichoptera, Hydroptilidae)
Source: Zookeys. 2023 Aug 8;1174:35–74. doi: 10.3897/zookeys.1174.107314 (PMC10838555; doi:10.3897/zookeys.1174.107314)
Supplement: XML Treatment for Metrichia calovebora [file zookeys.1174.107314-treatment7.xml]

<!DOCTYPE tp:taxon-treatment
  PUBLIC "-//TaxonX//DTD Taxonomic Treatment Publishing DTD v0 20100105//EN" "tax-treatment-NSO.dtd">
<tp:taxon-treatment xmlns:tp="http://www.plazi.org/taxpub"><tp:treatment-meta><kwd-group><label>Taxon classification</label><kwd>
                  <named-content content-type="kingdom">Animalia</named-content>
                </kwd><kwd>
                  <named-content content-type="order">Trichoptera</named-content>
                </kwd><kwd>
                  <named-content content-type="family">Hydroptilidae</named-content>
                </kwd></kwd-group><mixed-citation publication-type="journal"><person-group><name><surname>Harris</surname><given-names>Steven C.</given-names></name><name><surname>Armitage</surname><given-names>Brian J.</given-names></name></person-group><article-title>﻿The <tp:taxon-name><tp:taxon-name-part taxon-name-part-type="order">Trichoptera</tp:taxon-name-part></tp:taxon-name> of Panama XXII. Sixteen new microcaddisfly species (<tp:taxon-name><tp:taxon-name-part taxon-name-part-type="order">Trichoptera</tp:taxon-name-part></tp:taxon-name>, <tp:taxon-name><tp:taxon-name-part taxon-name-part-type="family">Hydroptilidae</tp:taxon-name-part></tp:taxon-name>)</article-title><source>Zookeys</source><day>08</day><month>08</month><year>2023</year><volume>1174</volume><fpage>35</fpage><lpage>74</lpage><pub-id pub-id-type="doi">10.3897/zookeys.1174.107314</pub-id></mixed-citation></tp:treatment-meta><tp:nomenclature><label>﻿</label><tp:taxon-name>
                <object-id xmlns:xlink="http://www.w3.org/1999/xlink" content-type="arpha" xlink:type="simple">26042750-50E9-518A-9FF7-F8A53FF80953</object-id>
                <tp:taxon-name-part taxon-name-part-type="genus" reg="Metrichia">Metrichia</tp:taxon-name-part>
                <tp:taxon-name-part taxon-name-part-type="species" reg="calovebora">calovebora</tp:taxon-name-part>
                <object-id xmlns:xlink="http://www.w3.org/1999/xlink" content-type="zoobank" xlink:type="simple">https://zoobank.org/346E7B0D-53FF-4AF8-8B39-44D23F5B3903</object-id>
              </tp:taxon-name><tp:taxon-status xmlns:xlink="http://www.w3.org/1999/xlink" xlink:type="simple">sp. nov.</tp:taxon-status><xref ref-type="fig" rid="F9">Fig. 9</xref></tp:nomenclature><tp:treatment-sec sec-type="type locality" id="SECID0EKYAG"><title>Type locality.</title><p><bold>Panama: Veraguas Province</bold>: Cuenca 097; Santa Fe District; Santa Fe NP; Río Calovébora; <abbrev xmlns:xlink="http://www.w3.org/1999/xlink" content-type="institution" xlink:title="Proyecto Sistema de Producción Sostenible Conservación de la Biodiversidad" id="ABBRID0ESYAG" xlink:type="simple">PSPSCB</abbrev>-NPSF-C-097-2017-005; <named-content xmlns:xlink="http://www.w3.org/1999/xlink" content-type="dwc:verbatimCoordinates" xlink:type="simple"><named-content content-type="geo-json" specific-use="{&#34;type&#34;:&#34;Point&#34;,&#34;coordinates&#34;:[-81.163980,8.543180]}" id="NCID0E1YAG" xlink:type="simple">8.54318°N, 81.16398°W</named-content></named-content>; 536 m a.s.l.</p></tp:treatment-sec><tp:treatment-sec sec-type="Type specimen" id="SECID0E6YAG"><title>Type specimen.</title><p><bold><italic>Holotype</italic>: male, Panama: Veraguas Province</bold>: Cuenca 097; Santa Fe District; Santa Fe NP; Río Calovébora; <abbrev xmlns:xlink="http://www.w3.org/1999/xlink" content-type="institution" xlink:title="Proyecto Sistema de Producción Sostenible Conservación de la Biodiversidad" id="ABBRID0EKZAG" xlink:type="simple">PSPSCB</abbrev>-NPSF-C-097-2017-005; <named-content xmlns:xlink="http://www.w3.org/1999/xlink" content-type="dwc:verbatimCoordinates" xlink:type="simple"><named-content content-type="geo-json" specific-use="{&#34;type&#34;:&#34;Point&#34;,&#34;coordinates&#34;:[-81.163980,8.543180]}" id="NCID0ESZAG" xlink:type="simple">8.54318°N, 81.16398°W</named-content></named-content>; 536 m a.s.l.; Malaise trap; T. Ríos, E. Álvarez, C. Nieto, leg.; 19–23.iv.2017; <named-content xmlns:xlink="http://www.w3.org/1999/xlink" content-type="dwc:institutional_code" xlink:title="Universidad de Panamá Museo de Invertebrados" xlink:href="http://grbio.org/institution/universidad-de-panam%C3%A1" xlink:type="simple">MIUP</named-content>-007-T-2023 (in alcohol). <bold><italic>Paratypes</italic></bold>: Same as for holotype; 2 males; <abbrev xmlns:xlink="http://www.w3.org/1999/xlink" content-type="institution" xlink:title="Museo de Peces de Agua Dulce e Invertebrados" id="ABBRID0E6ZAG" xlink:type="simple">MUPADI</abbrev> (in alcohol).</p></tp:treatment-sec><tp:treatment-sec sec-type="diagnosis" id="SECID0EE1AG"><title>Diagnosis.</title><p>This species with the posteromesally incised inferior appendage is similar to <italic><tp:taxon-name><tp:taxon-name-part taxon-name-part-type="genus" reg="Metrichia">M.</tp:taxon-name-part><tp:taxon-name-part taxon-name-part-type="species" reg="palida">palida</tp:taxon-name-part></tp:taxon-name></italic> Bueno-Soria &amp; Santiago-Fragoso and <italic><tp:taxon-name><tp:taxon-name-part taxon-name-part-type="genus" reg="Metrichia">M.</tp:taxon-name-part><tp:taxon-name-part taxon-name-part-type="species" reg="thomsonae">thomsonae</tp:taxon-name-part></tp:taxon-name></italic> Harris &amp; Armitage both of which occur in Panama. However, the phallus is more similar to <italic><tp:taxon-name><tp:taxon-name-part taxon-name-part-type="genus" reg="Metrichia">M.</tp:taxon-name-part><tp:taxon-name-part taxon-name-part-type="species" reg="cafetalera">cafetalera</tp:taxon-name-part></tp:taxon-name></italic> Botosoneanu from Cuba, which also has a pair of prominent apical hooked spines; however, the phallus of <italic><tp:taxon-name><tp:taxon-name-part taxon-name-part-type="genus" reg="Metrichia">M.</tp:taxon-name-part><tp:taxon-name-part taxon-name-part-type="species" reg="cafetalera">cafetalera</tp:taxon-name-part></tp:taxon-name></italic> lacks the lateral process seen in <italic><tp:taxon-name><tp:taxon-name-part taxon-name-part-type="genus" reg="Metrichia">M.</tp:taxon-name-part><tp:taxon-name-part taxon-name-part-type="species" reg="calovebora">calovebora</tp:taxon-name-part></tp:taxon-name></italic> sp. nov.. Also, the inferior appendage of <italic><tp:taxon-name><tp:taxon-name-part taxon-name-part-type="genus" reg="Metrichia">M.</tp:taxon-name-part><tp:taxon-name-part taxon-name-part-type="species" reg="cafetalera">cafetalera</tp:taxon-name-part></tp:taxon-name></italic> differs in the ventral position of the posterior incision.</p><fig id="F9" position="float" orientation="portrait"><object-id xmlns:xlink="http://www.w3.org/1999/xlink" content-type="doi" xlink:type="simple">10.3897/zookeys.1174.107314.figure9</object-id><object-id xmlns:xlink="http://www.w3.org/1999/xlink" content-type="arpha" xlink:type="simple">0800DD09-A264-57D7-894F-24AC69E6DB94</object-id><label>Figure 9.</label><caption><p><italic><tp:taxon-name><tp:taxon-name-part taxon-name-part-type="genus" reg="Metrichia">Metrichia</tp:taxon-name-part><tp:taxon-name-part taxon-name-part-type="species" reg="calovebora">calovebora</tp:taxon-name-part></tp:taxon-name></italic> sp. nov., male holotype, genitalia <bold>A</bold> left lateral <bold>B</bold> dorsal <bold>C</bold> ventral <bold>D</bold> phallus apex, left lateral <bold>E</bold> phallus, dorsal.</p></caption><graphic xmlns:xlink="http://www.w3.org/1999/xlink" xlink:href="zookeys-1174-035_article-107314__-g009.jpg" position="float" orientation="portrait" xlink:type="simple" id="oo_890134.jpg"><uri content-type="original_file" xlink:type="simple">https://binary.pensoft.net/fig/890134</uri></graphic></fig></tp:treatment-sec><tp:treatment-sec sec-type="description" id="SECID0EO4AG"><title>Description.</title><p><bold>Male.</bold> Total length 2.1–2.3 mm, 18 antennal segments, forewings with patch of scales on anterior portion, body brown in alcohol. Abdominal segment V with small pair of rounded sacs on dorsum. <bold>G<italic>enitalia</italic>.</bold> Segment VII annular with short ventromesal process. Segment VIII triangular, tapering ventrally; in ventral view very short, slight incision mesally on posterior margin, anterior margin rounded; in dorsal view truncate. Segment IX triangular, tapering anteriorly into segment VII, posterior margin sinuate; in ventral view incised mesally on posterior margin; anterior margin rounded; in dorsal view posterior margin expanded mesally. Preanal appendage (cercus) rectangular in lateral view, dorsally ovate. Dorsolateral hook in lateral view narrow over length, tapering apically and curving ventrad; in dorsal view wide basally, tapering to acute apices, curving on outer margin with subapical spike. Segment X shelf-like in lateral view, tapering distally; in dorsal view broadly rounded, membranous apically. Inferior appendage in lateral view incised posteroventrally, dorsal lobe larger than ventral lobe, dorsal and ventral margins nearly parallel-sided; in ventral view narrow over length, subapically abruptly narrowing on inner surface, diverging basally and curved on mesal margin; in dorsal view thin and rectanguloid. Phallus in dorsal view narrowing at midlength, where originates a lateral process, distal portion with pair of large, hooked spines, which appear to be bifid, subapical in position; in lateral view, outer subapical spine more curved than inner spine which appears to originate from base of outer spine, apex expanded and plate-like.</p></tp:treatment-sec><tp:treatment-sec sec-type="distribution" id="SECID0E24AG"><title>Distribution.</title><p>Panama.</p></tp:treatment-sec><tp:treatment-sec sec-type="etymology" id="SECID0EA5AG"><title>Etymology.</title><p>This species is named for the Río Calovébora where the species was collected.</p></tp:treatment-sec></tp:taxon-treatment>
