# Supplementary material for: ﻿The Trichoptera of Panama XXII. Sixteen new microcaddisfly species (Trichoptera, Hydroptilidae)
Source: Zookeys. 2023 Aug 8;1174:35–74. doi: 10.3897/zookeys.1174.107314 (PMC10838555; doi:10.3897/zookeys.1174.107314)
Supplement: XML Treatment for Metrichia cascada [file zookeys.1174.107314-treatment8.xml]

<!DOCTYPE tp:taxon-treatment
  PUBLIC "-//TaxonX//DTD Taxonomic Treatment Publishing DTD v0 20100105//EN" "tax-treatment-NSO.dtd">
<tp:taxon-treatment xmlns:tp="http://www.plazi.org/taxpub"><tp:treatment-meta><kwd-group><label>Taxon classification</label><kwd>
                  <named-content content-type="kingdom">Animalia</named-content>
                </kwd><kwd>
                  <named-content content-type="order">Trichoptera</named-content>
                </kwd><kwd>
                  <named-content content-type="family">Hydroptilidae</named-content>
                </kwd></kwd-group><mixed-citation publication-type="journal"><person-group><name><surname>Harris</surname><given-names>Steven C.</given-names></name><name><surname>Armitage</surname><given-names>Brian J.</given-names></name></person-group><article-title>﻿The <tp:taxon-name><tp:taxon-name-part taxon-name-part-type="order">Trichoptera</tp:taxon-name-part></tp:taxon-name> of Panama XXII. Sixteen new microcaddisfly species (<tp:taxon-name><tp:taxon-name-part taxon-name-part-type="order">Trichoptera</tp:taxon-name-part></tp:taxon-name>, <tp:taxon-name><tp:taxon-name-part taxon-name-part-type="family">Hydroptilidae</tp:taxon-name-part></tp:taxon-name>)</article-title><source>Zookeys</source><day>08</day><month>08</month><year>2023</year><volume>1174</volume><fpage>35</fpage><lpage>74</lpage><pub-id pub-id-type="doi">10.3897/zookeys.1174.107314</pub-id></mixed-citation></tp:treatment-meta><tp:nomenclature><label>﻿</label><tp:taxon-name>
                <object-id xmlns:xlink="http://www.w3.org/1999/xlink" content-type="arpha" xlink:type="simple">B10FC285-4AC7-5175-9DE9-DAFFE554FF56</object-id>
                <tp:taxon-name-part taxon-name-part-type="genus" reg="Metrichia">Metrichia</tp:taxon-name-part>
                <tp:taxon-name-part taxon-name-part-type="species" reg="cascada">cascada</tp:taxon-name-part>
                <object-id xmlns:xlink="http://www.w3.org/1999/xlink" content-type="zoobank" xlink:type="simple">https://zoobank.org/F7F609A6-F108-48BD-A3EE-1E17238D4002</object-id>
              </tp:taxon-name><tp:taxon-status xmlns:xlink="http://www.w3.org/1999/xlink" xlink:type="simple">sp. nov.</tp:taxon-status><xref ref-type="fig" rid="F10">Fig. 10</xref></tp:nomenclature><tp:treatment-sec sec-type="type locality" id="SECID0ES6AG"><title>Type locality.</title><p><bold>Panama: Chiriqui Province</bold>: Cuenca 108; Boquete District; Volcán Barú NP; Río del Guayabo; <abbrev xmlns:xlink="http://www.w3.org/1999/xlink" content-type="institution" xlink:title="Proyecto Sistema de Producción Sostenible Conservación de la Biodiversidad" id="ABBRID0E16AG" xlink:type="simple">PSPSCB</abbrev>-<abbrev xmlns:xlink="http://www.w3.org/1999/xlink" xlink:title="Volcán Barú" id="ABBRID0E66AG" xlink:type="simple">PNVB</abbrev>-C108-2017-018; <named-content xmlns:xlink="http://www.w3.org/1999/xlink" content-type="dwc:verbatimCoordinates" xlink:type="simple"><named-content content-type="geo-json" specific-use="{&#34;type&#34;:&#34;Point&#34;,&#34;coordinates&#34;:[-82.493490,8.849390]}" id="NCID0EGABG" xlink:type="simple">8.84939°N, 82.49349°W</named-content></named-content>; 1947 m a.s.l.</p></tp:treatment-sec><tp:treatment-sec sec-type="Type specimen" id="SECID0ELABG"><title>Type specimen.</title><p><bold><italic>Holotype</italic>: male, Panama: Chiriqui Province</bold>: Cuenca 108; Boquete District; Volcán Barú NP; Río del Guayabo; <abbrev xmlns:xlink="http://www.w3.org/1999/xlink" content-type="institution" xlink:title="Proyecto Sistema de Producción Sostenible Conservación de la Biodiversidad" id="ABBRID0EWABG" xlink:type="simple">PSPSCB</abbrev>-<abbrev xmlns:xlink="http://www.w3.org/1999/xlink" xlink:title="Volcán Barú" id="ABBRID0E2ABG" xlink:type="simple">PNVB</abbrev>-C108-2017-018; <named-content xmlns:xlink="http://www.w3.org/1999/xlink" content-type="dwc:verbatimCoordinates" xlink:type="simple"><named-content content-type="geo-json" specific-use="{&#34;type&#34;:&#34;Point&#34;,&#34;coordinates&#34;:[-82.493490,8.849390]}" id="NCID0ECBBG" xlink:type="simple">8.84939°N, 82.49349°W</named-content></named-content>; 1947 m a.s.l.; Malaise trap; E. Álvarez, E. Pérez, T. Ríos; 5–8.vi.2017; <named-content xmlns:xlink="http://www.w3.org/1999/xlink" content-type="dwc:institutional_code" xlink:title="Universidad de Panamá Museo de Invertebrados" xlink:href="http://grbio.org/institution/universidad-de-panam%C3%A1" xlink:type="simple">MIUP</named-content>-008-T-2023 (in alcohol).</p></tp:treatment-sec><tp:treatment-sec sec-type="diagnosis" id="SECID0EMBBG"><title>Diagnosis.</title><p>Similar in many respects to both <italic><tp:taxon-name><tp:taxon-name-part taxon-name-part-type="genus" reg="Metrichia">M.</tp:taxon-name-part><tp:taxon-name-part taxon-name-part-type="species" reg="pakitza">pakitza</tp:taxon-name-part></tp:taxon-name></italic> Flint &amp; Bueno-Soria and <italic><tp:taxon-name><tp:taxon-name-part taxon-name-part-type="genus" reg="Metrichia">M.</tp:taxon-name-part><tp:taxon-name-part taxon-name-part-type="species" reg="diosa">diosa</tp:taxon-name-part></tp:taxon-name></italic> Flint &amp; Bueno-Soria, both from Peru, <italic><tp:taxon-name><tp:taxon-name-part taxon-name-part-type="genus" reg="Metrichia">M.</tp:taxon-name-part><tp:taxon-name-part taxon-name-part-type="species" reg="cascada">cascada</tp:taxon-name-part></tp:taxon-name></italic> sp. nov. is distinguished from these species by the sharply narrowed posterior of the inferior appendage in lateral view, which is also deeply incised posteroventrally. There is also a spinose projection from the basal anterior margin and a knob-like process from the posterior margin of the inferior appendage when viewed in dorsal or ventral views in <italic><tp:taxon-name><tp:taxon-name-part taxon-name-part-type="genus" reg="Metrichia">M.</tp:taxon-name-part><tp:taxon-name-part taxon-name-part-type="species" reg="cascada">cascada</tp:taxon-name-part></tp:taxon-name></italic> sp. nov., which is not seen in the related species.</p><fig id="F10" position="float" orientation="portrait"><object-id xmlns:xlink="http://www.w3.org/1999/xlink" content-type="doi" xlink:type="simple">10.3897/zookeys.1174.107314.figure10</object-id><object-id xmlns:xlink="http://www.w3.org/1999/xlink" content-type="arpha" xlink:type="simple">FD8AF16D-C885-5755-AB2E-5780EE00D4B6</object-id><label>Figure 10.</label><caption><p><italic><tp:taxon-name><tp:taxon-name-part taxon-name-part-type="genus" reg="Metrichia">Metrichia</tp:taxon-name-part><tp:taxon-name-part taxon-name-part-type="species" reg="cascada">cascada</tp:taxon-name-part></tp:taxon-name></italic> sp. nov., male holotype, genitalia <bold>A</bold> left lateral <bold>B</bold> dorsal <bold>C</bold> ventral <bold>D</bold> phallus, dorsal <bold>E</bold> phallus apex, left lateral.</p></caption><graphic xmlns:xlink="http://www.w3.org/1999/xlink" xlink:href="zookeys-1174-035_article-107314__-g010.jpg" position="float" orientation="portrait" xlink:type="simple" id="oo_890135.jpg"><uri content-type="original_file" xlink:type="simple">https://binary.pensoft.net/fig/890135</uri></graphic></fig></tp:treatment-sec><tp:treatment-sec sec-type="description" id="SECID0EAEBG"><title>Description.</title><p><bold>Male.</bold> Total length 1.9 mm, antenna short with 17 segments, middle segments flattened and widening, wings and body brown in alcohol, abdominal terga without modifications. <bold>G<italic>enitalia</italic>.</bold> Abdominal segment VII annular without ventromesal process. Segment VIII triangular, tapering ventrally; in ventral view very short, broad emargination posteriorly; in dorsal view truncate. Segment IX triangular, tapering anteriorly into segment VII, posterior margin sinuate; in ventral view slightly incised mesally on posterior margin, anterior margin rounded; narrow in dorsal view. Preanal appendage (cercus) ovate laterally and dorsally. Dorsolateral hook in lateral view narrow over length, tapering apically and curving ventrad; in dorsal view narrow over length, apices rounded and tapering inward. Segment X lobate in lateral view, rounded distally; in dorsal view broadly triangular, apex truncate and membranous. Inferior appendage in lateral view wide basally and rounded, tapering distally, incised posteroventrally, upper portion long and pointed apically, lower portion short and acute, process with numerous dark peg-like setae from basal inner margin; in ventral view wide basally, tapering distally, subapical knob on inner margin; in dorsal view wide basally, tapering distally, subapical spike on inner margin, renal-shaped process bearing short pegs on inner margin near base. Phallus in dorsal view wide basally, narrowing apically, distal portion with pair of spines, subapical spine larger than apical spine, and straight, apical spine short and curved; in lateral view, subapical spine twice as long and thicker than apical spine, curving slightly under phallic shaft, apical spine short and dorsal in position.</p></tp:treatment-sec><tp:treatment-sec sec-type="distribution" id="SECID0ENEBG"><title>Distribution.</title><p>Panama.</p></tp:treatment-sec><tp:treatment-sec sec-type="etymology" id="SECID0ESEBG"><title>Etymology.</title><p>The species name <italic><tp:taxon-name><tp:taxon-name-part taxon-name-part-type="genus" reg="Metrichia"/><tp:taxon-name-part taxon-name-part-type="species" reg="cascada">cascada</tp:taxon-name-part></tp:taxon-name></italic> (cascade or waterfall) derives from Spanish, referring to the cascade on the Río del Guayabo where the species was collected.</p></tp:treatment-sec></tp:taxon-treatment>
