# Supplementary material for: ﻿The Trichoptera of Panama XXII. Sixteen new microcaddisfly species (Trichoptera, Hydroptilidae)
Source: Zookeys. 2023 Aug 8;1174:35–74. doi: 10.3897/zookeys.1174.107314 (PMC10838555; doi:10.3897/zookeys.1174.107314)
Supplement: XML Treatment for Metrichia chiriquiensis [file zookeys.1174.107314-treatment9.xml]

<!DOCTYPE tp:taxon-treatment
  PUBLIC "-//TaxonX//DTD Taxonomic Treatment Publishing DTD v0 20100105//EN" "tax-treatment-NSO.dtd">
<tp:taxon-treatment xmlns:tp="http://www.plazi.org/taxpub"><tp:treatment-meta><kwd-group><label>Taxon classification</label><kwd>
                  <named-content content-type="kingdom">Animalia</named-content>
                </kwd><kwd>
                  <named-content content-type="order">Trichoptera</named-content>
                </kwd><kwd>
                  <named-content content-type="family">Hydroptilidae</named-content>
                </kwd></kwd-group><mixed-citation publication-type="journal"><person-group><name><surname>Harris</surname><given-names>Steven C.</given-names></name><name><surname>Armitage</surname><given-names>Brian J.</given-names></name></person-group><article-title>﻿The <tp:taxon-name><tp:taxon-name-part taxon-name-part-type="order">Trichoptera</tp:taxon-name-part></tp:taxon-name> of Panama XXII. Sixteen new microcaddisfly species (<tp:taxon-name><tp:taxon-name-part taxon-name-part-type="order">Trichoptera</tp:taxon-name-part></tp:taxon-name>, <tp:taxon-name><tp:taxon-name-part taxon-name-part-type="family">Hydroptilidae</tp:taxon-name-part></tp:taxon-name>)</article-title><source>Zookeys</source><day>08</day><month>08</month><year>2023</year><volume>1174</volume><fpage>35</fpage><lpage>74</lpage><pub-id pub-id-type="doi">10.3897/zookeys.1174.107314</pub-id></mixed-citation></tp:treatment-meta><tp:nomenclature><label>﻿</label><tp:taxon-name>
                <object-id xmlns:xlink="http://www.w3.org/1999/xlink" content-type="arpha" xlink:type="simple">18C22E3E-FACF-5059-B957-2710AA5C6423</object-id>
                <tp:taxon-name-part taxon-name-part-type="genus" reg="Metrichia">Metrichia</tp:taxon-name-part>
                <tp:taxon-name-part taxon-name-part-type="species" reg="chiriquiensis">chiriquiensis</tp:taxon-name-part>
                <object-id xmlns:xlink="http://www.w3.org/1999/xlink" content-type="zoobank" xlink:type="simple">https://zoobank.org/D15E6B2B-E3FD-4FB2-828A-5D6A952AC142</object-id>
              </tp:taxon-name><tp:taxon-status xmlns:xlink="http://www.w3.org/1999/xlink" xlink:type="simple">sp. nov.</tp:taxon-status><xref ref-type="fig" rid="F11">Fig. 11</xref></tp:nomenclature><tp:treatment-sec sec-type="type locality" id="SECID0EPGBG"><title>Type locality.</title><p><bold>Panama: Chiriqui Province</bold>: Cuenca 108; Boquete District; Volcán Barú NP; Río del Guayabo; <abbrev xmlns:xlink="http://www.w3.org/1999/xlink" content-type="institution" xlink:title="Proyecto Sistema de Producción Sostenible Conservación de la Biodiversidad" id="ABBRID0EXGBG" xlink:type="simple">PSPSCB</abbrev>-<abbrev xmlns:xlink="http://www.w3.org/1999/xlink" xlink:title="Volcán Barú" id="ABBRID0E3GBG" xlink:type="simple">PNVB</abbrev>-C108-2017-018; <named-content xmlns:xlink="http://www.w3.org/1999/xlink" content-type="dwc:verbatimCoordinates" xlink:type="simple"><named-content content-type="geo-json" specific-use="{&#34;type&#34;:&#34;Point&#34;,&#34;coordinates&#34;:[-82.493490,8.849390]}" id="NCID0EDHBG" xlink:type="simple">8.84939°N, 82.49349°W</named-content></named-content>; 1947 m a.s.l.</p></tp:treatment-sec><tp:treatment-sec sec-type="Type specimen" id="SECID0EIHBG"><title>Type specimen.</title><p><bold><italic>Holotype</italic>: male, Panama: Chiriqui Province</bold>: Cuenca 108; Boquete District; Volcán Barú NP; Río del Guayabo; <abbrev xmlns:xlink="http://www.w3.org/1999/xlink" content-type="institution" xlink:title="Proyecto Sistema de Producción Sostenible Conservación de la Biodiversidad" id="ABBRID0ETHBG" xlink:type="simple">PSPSCB</abbrev>-<abbrev xmlns:xlink="http://www.w3.org/1999/xlink" xlink:title="Volcán Barú" id="ABBRID0EYHBG" xlink:type="simple">PNVB</abbrev>-C108-2017-018; <named-content xmlns:xlink="http://www.w3.org/1999/xlink" content-type="dwc:verbatimCoordinates" xlink:type="simple"><named-content content-type="geo-json" specific-use="{&#34;type&#34;:&#34;Point&#34;,&#34;coordinates&#34;:[-82.493490,8.849390]}" id="NCID0E6HBG" xlink:type="simple">8.84939°N, 82.49349°W</named-content></named-content>; 1947 m a.s.l.; Malaise trap; E. Álvarez, E. Pérez, T. Ríos; 5–8.vi.2017; <named-content xmlns:xlink="http://www.w3.org/1999/xlink" content-type="dwc:institutional_code" xlink:title="Universidad de Panamá Museo de Invertebrados" xlink:href="http://grbio.org/institution/universidad-de-panam%C3%A1" xlink:type="simple">MIUP</named-content>-009-T-2023 (in alcohol).</p></tp:treatment-sec><tp:treatment-sec sec-type="diagnosis" id="SECID0EJIBG"><title>Diagnosis.</title><p>This species with the ventrally elongate inferior appendage is similar to <italic><tp:taxon-name><tp:taxon-name-part taxon-name-part-type="genus" reg="Metrichia">M.</tp:taxon-name-part><tp:taxon-name-part taxon-name-part-type="species" reg="calla">calla</tp:taxon-name-part></tp:taxon-name></italic> Thomson &amp; Armitage, <italic><tp:taxon-name><tp:taxon-name-part taxon-name-part-type="genus" reg="Metrichia">M.</tp:taxon-name-part><tp:taxon-name-part taxon-name-part-type="species" reg="plax">plax</tp:taxon-name-part></tp:taxon-name></italic> Thomson &amp; Armitage, and <italic><tp:taxon-name><tp:taxon-name-part taxon-name-part-type="genus" reg="Metrichia">M.</tp:taxon-name-part><tp:taxon-name-part taxon-name-part-type="species" reg="sesquipedalis">sesquipedalis</tp:taxon-name-part></tp:taxon-name></italic> Bueno-Soria &amp; Holzenthal, all of which occur in Panama. The new species is recognized by the deeply incised posterior margin of the inferior appendage, with the dorsal process nearly half as long as the ventral process, which in <italic><tp:taxon-name><tp:taxon-name-part taxon-name-part-type="genus" reg="Metrichia">M.</tp:taxon-name-part><tp:taxon-name-part taxon-name-part-type="species" reg="calla">calla</tp:taxon-name-part></tp:taxon-name></italic> and <italic><tp:taxon-name><tp:taxon-name-part taxon-name-part-type="genus" reg="Metrichia">M.</tp:taxon-name-part><tp:taxon-name-part taxon-name-part-type="species" reg="plax">plax</tp:taxon-name-part></tp:taxon-name></italic> is short, and absent in <italic><tp:taxon-name><tp:taxon-name-part taxon-name-part-type="genus" reg="Metrichia">M.</tp:taxon-name-part><tp:taxon-name-part taxon-name-part-type="species" reg="sesquipedalis">sesquipedalis</tp:taxon-name-part></tp:taxon-name></italic>; additionally, the inferior appendage in <italic><tp:taxon-name><tp:taxon-name-part taxon-name-part-type="genus" reg="Metrichia">M.</tp:taxon-name-part><tp:taxon-name-part taxon-name-part-type="species" reg="chiriquiensis">chiriquiensis</tp:taxon-name-part></tp:taxon-name></italic> sp. nov. is prominently serrate on the ventral margin. Also, the abdominal terga of <italic><tp:taxon-name><tp:taxon-name-part taxon-name-part-type="genus" reg="Metrichia">M.</tp:taxon-name-part><tp:taxon-name-part taxon-name-part-type="species" reg="chiriquiensis">chiriquiensis</tp:taxon-name-part></tp:taxon-name></italic> sp. nov. lack modifications as does <italic><tp:taxon-name><tp:taxon-name-part taxon-name-part-type="genus" reg="Metrichia">M.</tp:taxon-name-part><tp:taxon-name-part taxon-name-part-type="species" reg="sesquipedalis">sesquipedalis</tp:taxon-name-part></tp:taxon-name></italic>, while those of <italic><tp:taxon-name><tp:taxon-name-part taxon-name-part-type="genus" reg="Metrichia">M.</tp:taxon-name-part><tp:taxon-name-part taxon-name-part-type="species" reg="calla">calla</tp:taxon-name-part></tp:taxon-name></italic> have long hair clusters and <italic><tp:taxon-name><tp:taxon-name-part taxon-name-part-type="genus" reg="Metrichia">M.</tp:taxon-name-part><tp:taxon-name-part taxon-name-part-type="species" reg="plax">plax</tp:taxon-name-part></tp:taxon-name></italic> has elongate lobes.</p><fig id="F11" position="float" orientation="portrait"><object-id xmlns:xlink="http://www.w3.org/1999/xlink" content-type="doi" xlink:type="simple">10.3897/zookeys.1174.107314.figure11</object-id><object-id xmlns:xlink="http://www.w3.org/1999/xlink" content-type="arpha" xlink:type="simple">8784F684-95A5-56A5-8514-C660A56DEA1A</object-id><label>Figure 11.</label><caption><p><italic><tp:taxon-name><tp:taxon-name-part taxon-name-part-type="genus" reg="Metrichia">Metrichia</tp:taxon-name-part><tp:taxon-name-part taxon-name-part-type="species" reg="chiriquiensis">chiriquiensis</tp:taxon-name-part></tp:taxon-name></italic> sp. nov., male holotype, genitalia <bold>A</bold> left lateral <bold>B</bold> dorsal <bold>C</bold> ventral <bold>D</bold> phallus, dorsal <bold>E</bold> phallus apex, left lateral.</p></caption><graphic xmlns:xlink="http://www.w3.org/1999/xlink" xlink:href="zookeys-1174-035_article-107314__-g011.jpg" position="float" orientation="portrait" xlink:type="simple" id="oo_890136.jpg"><uri content-type="original_file" xlink:type="simple">https://binary.pensoft.net/fig/890136</uri></graphic></fig></tp:treatment-sec><tp:treatment-sec sec-type="description" id="SECID0EKNBG"><title>Description.</title><p><bold>Male.</bold> Total length 2.8 mm, 20 antennal segments, middle segments widening and flat, wings and body brown in alcohol. Abdominal terga without modifications. <bold><italic>Genitalia</italic>.</bold> Segment VII annular with short ventromesal process. Segment VIII triangular, tapering ventrally; in ventral view very narrow, deep mesal incision; in dorsal view truncate. Segment IX triangular, tapering anteriorly into segment VII, posterior margin sinuate; in ventral view slightly incised mesally on posterior margin; anterior margin rounded; in dorsal view narrow. Preanal appendage (cercus) ovate in lateral view, dorsally circular. Dorsolateral hook in lateral view thin basally, then widening subapically, tapering distally, and curving ventrad; in dorsal view narrow, tapering to acute apices, sinuate on outer margins. Segment X in lateral view short, thin, and membranous; in dorsal view short, tapering distally to truncate apex. Inferior appendage in lateral view deeply incised posteromesally forming two thin elongate processes, dorsal process about half length of ventral process, which is serrate on ventral margin; in ventral view lower process wide basally, narrowing subapically, diverging basally with outer edge serrate; in dorsal view upper process thin over length and strongly curving mesad. Phallus in dorsal view narrowing at midlength, where originates a lateral process, distal portion with pair of large spines, lower spine curved, upper spine sinuate; in lateral view, lower spine dorsal in position and about half length of upper sinuate spine, apex with curved sclerotized process.</p></tp:treatment-sec><tp:treatment-sec sec-type="distribution" id="SECID0EWNBG"><title>Distribution.</title><p>Panama.</p></tp:treatment-sec><tp:treatment-sec sec-type="etymology" id="SECID0E2NBG"><title>Etymology.</title><p>This species is named for Chiriqui Province where the species was collected.</p></tp:treatment-sec></tp:taxon-treatment>
