# Supplementary material for: ﻿The Trichoptera of Panama XXII. Sixteen new microcaddisfly species (Trichoptera, Hydroptilidae)
Source: Zookeys. 2023 Aug 8;1174:35–74. doi: 10.3897/zookeys.1174.107314 (PMC10838555; doi:10.3897/zookeys.1174.107314)
Supplement: XML Treatment for Metrichia leahae [file zookeys.1174.107314-treatment11.xml]

<!DOCTYPE tp:taxon-treatment
  PUBLIC "-//TaxonX//DTD Taxonomic Treatment Publishing DTD v0 20100105//EN" "tax-treatment-NSO.dtd">
<tp:taxon-treatment xmlns:tp="http://www.plazi.org/taxpub"><tp:treatment-meta><kwd-group><label>Taxon classification</label><kwd>
                  <named-content content-type="kingdom">Animalia</named-content>
                </kwd><kwd>
                  <named-content content-type="order">Trichoptera</named-content>
                </kwd><kwd>
                  <named-content content-type="family">Hydroptilidae</named-content>
                </kwd></kwd-group><mixed-citation publication-type="journal"><person-group><name><surname>Harris</surname><given-names>Steven C.</given-names></name><name><surname>Armitage</surname><given-names>Brian J.</given-names></name></person-group><article-title>﻿The <tp:taxon-name><tp:taxon-name-part taxon-name-part-type="order">Trichoptera</tp:taxon-name-part></tp:taxon-name> of Panama XXII. Sixteen new microcaddisfly species (<tp:taxon-name><tp:taxon-name-part taxon-name-part-type="order">Trichoptera</tp:taxon-name-part></tp:taxon-name>, <tp:taxon-name><tp:taxon-name-part taxon-name-part-type="family">Hydroptilidae</tp:taxon-name-part></tp:taxon-name>)</article-title><source>Zookeys</source><day>08</day><month>08</month><year>2023</year><volume>1174</volume><fpage>35</fpage><lpage>74</lpage><pub-id pub-id-type="doi">10.3897/zookeys.1174.107314</pub-id></mixed-citation></tp:treatment-meta><tp:nomenclature><label>﻿</label><tp:taxon-name>
                <object-id xmlns:xlink="http://www.w3.org/1999/xlink" content-type="arpha" xlink:type="simple">5ACF474F-0728-5C6D-8E99-C8AC0CF79D9F</object-id>
                <tp:taxon-name-part taxon-name-part-type="genus" reg="Metrichia">Metrichia</tp:taxon-name-part>
                <tp:taxon-name-part taxon-name-part-type="species" reg="leahae">leahae</tp:taxon-name-part>
                <object-id xmlns:xlink="http://www.w3.org/1999/xlink" content-type="zoobank" xlink:type="simple">https://zoobank.org/D132D72E-14A5-4E96-9385-1D2CD450B371</object-id>
              </tp:taxon-name><tp:taxon-status xmlns:xlink="http://www.w3.org/1999/xlink" xlink:type="simple">sp. nov.</tp:taxon-status><xref ref-type="fig" rid="F13">Fig. 13</xref></tp:nomenclature><tp:treatment-sec sec-type="type locality" id="SECID0EMWBG"><title>Type locality.</title><p><bold>Panama: Veraguas Province</bold>: Cuenca 097; Santa Fe District; Santa Fe NP; Quebrada sin nombre; <abbrev xmlns:xlink="http://www.w3.org/1999/xlink" content-type="institution" xlink:title="Proyecto Sistema de Producción Sostenible Conservación de la Biodiversidad" id="ABBRID0EUWBG" xlink:type="simple">PSPSCB</abbrev>-<abbrev xmlns:xlink="http://www.w3.org/1999/xlink" xlink:title="Santa Fe" id="ABBRID0EZWBG" xlink:type="simple">PNSF</abbrev>-C-097-2017-006; <named-content xmlns:xlink="http://www.w3.org/1999/xlink" content-type="dwc:verbatimCoordinates" xlink:type="simple"><named-content content-type="geo-json" specific-use="{&#34;type&#34;:&#34;Point&#34;,&#34;coordinates&#34;:[-81.164860,8.550380]}" id="NCID0EAXBG" xlink:type="simple">8.55038°N, 81.16486°W</named-content></named-content>; 515 m a.s.l.</p></tp:treatment-sec><tp:treatment-sec sec-type="Type specimen" id="SECID0EFXBG"><title>Type specimen.</title><p><bold><italic>Holotype</italic>: male, Panama: Veraguas Province</bold>: Cuenca 097; Santa Fe District; Santa Fe NP; Quebrada sin nombre; <abbrev xmlns:xlink="http://www.w3.org/1999/xlink" content-type="institution" xlink:title="Proyecto Sistema de Producción Sostenible Conservación de la Biodiversidad" id="ABBRID0EQXBG" xlink:type="simple">PSPSCB</abbrev>-<abbrev xmlns:xlink="http://www.w3.org/1999/xlink" xlink:title="Santa Fe" id="ABBRID0EVXBG" xlink:type="simple">PNSF</abbrev>-C-097-2017-006; <named-content xmlns:xlink="http://www.w3.org/1999/xlink" content-type="dwc:verbatimCoordinates" xlink:type="simple"><named-content content-type="geo-json" specific-use="{&#34;type&#34;:&#34;Point&#34;,&#34;coordinates&#34;:[-81.164860,8.550380]}" id="NCID0E3XBG" xlink:type="simple">8.55038°N, 81.16486°W</named-content></named-content>; 515 m a.s.l.; UV light trap; A. Cornejo,T. Ríos, E. Álvarez, C. Nieto, leg.; 20.iv.2017; <named-content xmlns:xlink="http://www.w3.org/1999/xlink" content-type="dwc:institutional_code" xlink:title="Universidad de Panamá Museo de Invertebrados" xlink:href="http://grbio.org/institution/universidad-de-panam%C3%A1" xlink:type="simple">MIUP</named-content>-011-T-2023 (in alcohol). <bold><italic>Paratypes</italic></bold>: Same data as for the holotype, 10 males; <named-content xmlns:xlink="http://www.w3.org/1999/xlink" content-type="dwc:institutional_code" xlink:title="Universidad de Panamá Museo de Invertebrados" xlink:href="http://grbio.org/institution/universidad-de-panam%C3%A1" xlink:type="simple">MIUP</named-content>-5, <abbrev xmlns:xlink="http://www.w3.org/1999/xlink" content-type="institution" xlink:title="Museo de Peces de Agua Dulce e Invertebrados" id="ABBRID0EOYBG" xlink:type="simple">MUPADI</abbrev>-5 (in alcohol).</p></tp:treatment-sec><tp:treatment-sec sec-type="material" id="SECID0ETYBG"><title>Other material examined.</title><p><bold>Panama: Veraguas Province</bold> • 1 male, Cuenca 097; Santa Fe District; Santa Fe NP; Río Calovébora; <abbrev xmlns:xlink="http://www.w3.org/1999/xlink" content-type="institution" xlink:title="Proyecto Sistema de Producción Sostenible Conservación de la Biodiversidad" id="ABBRID0E2YBG" xlink:type="simple">PSPSCB</abbrev>-NPSF-C-097-2017-005; <named-content xmlns:xlink="http://www.w3.org/1999/xlink" content-type="dwc:verbatimCoordinates" xlink:type="simple"><named-content content-type="geo-json" specific-use="{&#34;type&#34;:&#34;Point&#34;,&#34;coordinates&#34;:[-81.163980,8.543180]}" id="NCID0EDZBG" xlink:type="simple">8.54318°N, 81.16398°W</named-content></named-content>; 536 m a.s.l.; Malaise trap; T. Ríos, E. Álvarez, C. Nieto, leg.; 19–23.iv.2017 • ibid., 1 male, UV light trap; 19–21.iv.2017 • ibid., 1 male, Quebrada sin nombre; <abbrev xmlns:xlink="http://www.w3.org/1999/xlink" content-type="institution" xlink:title="Proyecto Sistema de Producción Sostenible Conservación de la Biodiversidad" id="ABBRID0EIZBG" xlink:type="simple">PSPSCB</abbrev>-NPSF-C-097-2017-011; <named-content xmlns:xlink="http://www.w3.org/1999/xlink" content-type="dwc:verbatimCoordinates" xlink:type="simple"><named-content content-type="geo-json" specific-use="{&#34;type&#34;:&#34;Point&#34;,&#34;coordinates&#34;:[-81.176750,8.553430]}" id="NCID0EQZBG" xlink:type="simple">8.55343°N, 81.17675°W</named-content></named-content>; 395 m a.s.l.; UV light trap; A. Cornejo, T. Ríos, E. Álvarez, C. Nieto, leg.; 20.iv.2017; • ibid., 1 male, Cuenca 132; Santa Fe District; Santa Fe NP; Quebrada Primer Brazo Mulabá; <abbrev xmlns:xlink="http://www.w3.org/1999/xlink" content-type="institution" xlink:title="Proyecto Sistema de Producción Sostenible Conservación de la Biodiversidad" id="ABBRID0EVZBG" xlink:type="simple">PSPSCB</abbrev>-<abbrev xmlns:xlink="http://www.w3.org/1999/xlink" xlink:title="Santa Fe" id="ABBRID0E1ZBG" xlink:type="simple">PNSF</abbrev>-C132-2017-007; <named-content xmlns:xlink="http://www.w3.org/1999/xlink" content-type="dwc:verbatimCoordinates" xlink:type="simple"><named-content content-type="geo-json" specific-use="{&#34;type&#34;:&#34;Point&#34;,&#34;coordinates&#34;:[-81.130450,8.525770]}" id="NCID0EB1BG" xlink:type="simple">8.52577°N, 81.13045°W</named-content></named-content>; 623 m a.s.l.; Malaise trap; A. Cornejo, T. Ríos, E. Álvarez, C. Nieto, leg.; 19–23.iv.2017 • 1 male, Quebrada Segundo Brazo Mulabá; Santa Fe NP; <abbrev xmlns:xlink="http://www.w3.org/1999/xlink" content-type="institution" xlink:title="Proyecto Sistema de Producción Sostenible Conservación de la Biodiversidad" id="ABBRID0EG1BG" xlink:type="simple">PSPSCB</abbrev>-<abbrev xmlns:xlink="http://www.w3.org/1999/xlink" xlink:title="Santa Fe" id="ABBRID0EL1BG" xlink:type="simple">PNSF</abbrev>-C132-2017-010; <named-content xmlns:xlink="http://www.w3.org/1999/xlink" content-type="dwc:verbatimCoordinates" xlink:type="simple"><named-content content-type="geo-json" specific-use="{&#34;type&#34;:&#34;Point&#34;,&#34;coordinates&#34;:[-81.139430,8.529060]}" id="NCID0ES1BG" xlink:type="simple">8.52906°N, 81.13943°W</named-content></named-content>; 662 m a.s.l.; UV light trap; T. Ríos, E. Álvarez, C. Nieto, leg.; 19.iv.2017 • ibid., 2 males, Quebrada Tercer Brazo Mulabá; Santa Fe NP; <abbrev xmlns:xlink="http://www.w3.org/1999/xlink" content-type="institution" xlink:title="Proyecto Sistema de Producción Sostenible Conservación de la Biodiversidad" id="ABBRID0EX1BG" xlink:type="simple">PSPSCB</abbrev>-<abbrev xmlns:xlink="http://www.w3.org/1999/xlink" xlink:title="Santa Fe" id="ABBRID0E31BG" xlink:type="simple">PNSF</abbrev>-C132-2017-014; antes de caseta MiAmbiente; <named-content xmlns:xlink="http://www.w3.org/1999/xlink" content-type="dwc:verbatimCoordinates" xlink:type="simple"><named-content content-type="geo-json" specific-use="{&#34;type&#34;:&#34;Point&#34;,&#34;coordinates&#34;:[-81.149750,8.531430]}" id="NCID0ED2BG" xlink:type="simple">8.53143°N, 81.14975°W</named-content></named-content>; 746 m a.s.l.; UV light trap; T. Ríos, E. Álvarez, C. Nieto, leg.; 21.iv.2017 • ibid., 64 males, Cuenca 097; Río Piedra de Moler; <abbrev xmlns:xlink="http://www.w3.org/1999/xlink" content-type="institution" xlink:title="Proyecto Sistema de Producción Sostenible Conservación de la Biodiversidad" id="ABBRID0EI2BG" xlink:type="simple">PSPSCB</abbrev>-<abbrev xmlns:xlink="http://www.w3.org/1999/xlink" xlink:title="Santa Fe" id="ABBRID0EN2BG" xlink:type="simple">PNSF</abbrev>-C097-2017-012; <named-content xmlns:xlink="http://www.w3.org/1999/xlink" content-type="dwc:verbatimCoordinates" xlink:type="simple"><named-content content-type="geo-json" specific-use="{&#34;type&#34;:&#34;Point&#34;,&#34;coordinates&#34;:[-81.188170,8.565530]}" id="NCID0EU2BG" xlink:type="simple">8.56553°N, 81.18817°W</named-content></named-content>; 340 m a.s.l.; UV light trap; A. Cornejo, T. Ríos, E. Álvarez, C. Nieto, leg.; 20.iv.2017.</p></tp:treatment-sec><tp:treatment-sec sec-type="diagnosis" id="SECID0EZ2BG"><title>Diagnosis.</title><p>This species has a number of features in common with other <italic><tp:taxon-name><tp:taxon-name-part taxon-name-part-type="genus" reg="Metrichia">Metrichia</tp:taxon-name-part></tp:taxon-name></italic>, but the combination of character states renders it unique. The triangular inferior appendage with a rounded apex, in lateral view, resembles those of <italic><tp:taxon-name><tp:taxon-name-part taxon-name-part-type="genus" reg="Metrichia">M.</tp:taxon-name-part><tp:taxon-name-part taxon-name-part-type="species" reg="bracui">bracui</tp:taxon-name-part></tp:taxon-name></italic> Santos,Takiya &amp; Nessimian and several members of the <italic><tp:taxon-name><tp:taxon-name-part taxon-name-part-type="genus" reg="Metrichia">Metrichia</tp:taxon-name-part><tp:taxon-name-part taxon-name-part-type="species" reg="neotropicalis">neotropicalis</tp:taxon-name-part></tp:taxon-name></italic> group (Flint 1983), such as <italic><tp:taxon-name><tp:taxon-name-part taxon-name-part-type="genus" reg="Metrichia">M.</tp:taxon-name-part><tp:taxon-name-part taxon-name-part-type="species" reg="patagonica">patagonica</tp:taxon-name-part></tp:taxon-name></italic> Flint. However, the phallus of <italic><tp:taxon-name><tp:taxon-name-part taxon-name-part-type="genus" reg="Metrichia">M.</tp:taxon-name-part><tp:taxon-name-part taxon-name-part-type="species" reg="leahae">leahae</tp:taxon-name-part></tp:taxon-name></italic> sp. nov. has a pair of apical spines, absent in those species with a triangular inferior appendage, but similar to those seen in <italic><tp:taxon-name><tp:taxon-name-part taxon-name-part-type="genus" reg="Metrichia">M.</tp:taxon-name-part><tp:taxon-name-part taxon-name-part-type="species" reg="longitudinis">longitudinis</tp:taxon-name-part></tp:taxon-name></italic> Bueno-Soria, <italic><tp:taxon-name><tp:taxon-name-part taxon-name-part-type="genus" reg="Metrichia">M.</tp:taxon-name-part><tp:taxon-name-part taxon-name-part-type="species" reg="gombosa">gombosa</tp:taxon-name-part></tp:taxon-name></italic> Oláh &amp; Johanson, and <italic><tp:taxon-name><tp:taxon-name-part taxon-name-part-type="genus" reg="Metrichia">M.</tp:taxon-name-part><tp:taxon-name-part taxon-name-part-type="species" reg="kocka">kocka</tp:taxon-name-part></tp:taxon-name></italic> Oláh &amp; Johanson all of which have a differently shaped inferior appendage.</p></tp:treatment-sec><tp:treatment-sec sec-type="description" id="SECID0ET5BG"><title>Description.</title><p><bold>Male.</bold> Total length 1.8–2.2 mm, antenna broken, forewings with white band at midlength, body brown in alcohol. Abdominal segment V with pair of setose glands on dorsum. Segment VI with pair of medial sacs on dorsum, lateral finger-like glands which telescope. <bold><italic>Genitalia</italic>.</bold> Segment VII with pair of setose glands on dorsum, laterally wide dorsally tapering ventrad; in ventral view narrow, with broad incision on posterior margin. Segment IX in lateral view triangular, narrow, and truncate posteriorly, tapering anteriorly into segment VI. Preanal appendage (cercus) short and rounded distally in lateral view; in dorsal view oval in shape. Dorsolateral hook in lateral view thin, slightly downturned apically; in dorsal view narrow over length, preapical spine on outer margin. Segment X thin and shelf-like in lateral view; in dorsal view rectanguloid. Inferior appendage triangular in lateral view, tapering distally to rounded apex; in ventral and dorsal views oval in shape with lateral margins lightly sclerotized. Phallus in dorsal view thin and elongate, pair of apical spines, lowermost spine curving outward, upper spine short and straight; in lateral view, subapical spine curving upward and apical spine, separated and curving downward.</p><fig id="F13" position="float" orientation="portrait"><object-id xmlns:xlink="http://www.w3.org/1999/xlink" content-type="doi" xlink:type="simple">10.3897/zookeys.1174.107314.figure13</object-id><object-id xmlns:xlink="http://www.w3.org/1999/xlink" content-type="arpha" xlink:type="simple">EDB2C61F-2658-51F4-9E90-0336C6331002</object-id><label>Figure 13.</label><caption><p><italic><tp:taxon-name><tp:taxon-name-part taxon-name-part-type="genus" reg="Metrichia">Metrichia</tp:taxon-name-part><tp:taxon-name-part taxon-name-part-type="species" reg="leahae">leahae</tp:taxon-name-part></tp:taxon-name></italic> sp. nov., male holotype, genitalia <bold>A</bold> left lateral <bold>B</bold> ventral <bold>C</bold> dorsal <bold>D</bold> abdominal tergites V–VII, dorsal <bold>E</bold> phallus, dorsal <bold>F</bold> phallus apex, left lateral.</p></caption><graphic xmlns:xlink="http://www.w3.org/1999/xlink" xlink:href="zookeys-1174-035_article-107314__-g013.jpg" position="float" orientation="portrait" xlink:type="simple" id="oo_890138.jpg"><uri content-type="original_file" xlink:type="simple">https://binary.pensoft.net/fig/890138</uri></graphic></fig></tp:treatment-sec><tp:treatment-sec sec-type="distribution" id="SECID0EEAAI"><title>Distribution.</title><p>Panama.</p></tp:treatment-sec><tp:treatment-sec sec-type="etymology" id="SECID0EJAAI"><title>Etymology.</title><p>This species is named for Leah Keth, who completed many of the illustrations in this paper and in many others in previous manuscripts for the authors.</p></tp:treatment-sec></tp:taxon-treatment>
