# Supplementary material for: ﻿The Trichoptera of Panama XXII. Sixteen new microcaddisfly species (Trichoptera, Hydroptilidae)
Source: Zookeys. 2023 Aug 8;1174:35–74. doi: 10.3897/zookeys.1174.107314 (PMC10838555; doi:10.3897/zookeys.1174.107314)
Supplement: XML Treatment for Metrichia tatianae [file zookeys.1174.107314-treatment12.xml]

<!DOCTYPE tp:taxon-treatment
  PUBLIC "-//TaxonX//DTD Taxonomic Treatment Publishing DTD v0 20100105//EN" "tax-treatment-NSO.dtd">
<tp:taxon-treatment xmlns:tp="http://www.plazi.org/taxpub"><tp:treatment-meta><kwd-group><label>Taxon classification</label><kwd>
                  <named-content content-type="kingdom">Animalia</named-content>
                </kwd><kwd>
                  <named-content content-type="order">Trichoptera</named-content>
                </kwd><kwd>
                  <named-content content-type="family">Hydroptilidae</named-content>
                </kwd></kwd-group><mixed-citation publication-type="journal"><person-group><name><surname>Harris</surname><given-names>Steven C.</given-names></name><name><surname>Armitage</surname><given-names>Brian J.</given-names></name></person-group><article-title>﻿The <tp:taxon-name><tp:taxon-name-part taxon-name-part-type="order">Trichoptera</tp:taxon-name-part></tp:taxon-name> of Panama XXII. Sixteen new microcaddisfly species (<tp:taxon-name><tp:taxon-name-part taxon-name-part-type="order">Trichoptera</tp:taxon-name-part></tp:taxon-name>, <tp:taxon-name><tp:taxon-name-part taxon-name-part-type="family">Hydroptilidae</tp:taxon-name-part></tp:taxon-name>)</article-title><source>Zookeys</source><day>08</day><month>08</month><year>2023</year><volume>1174</volume><fpage>35</fpage><lpage>74</lpage><pub-id pub-id-type="doi">10.3897/zookeys.1174.107314</pub-id></mixed-citation></tp:treatment-meta><tp:nomenclature><label>﻿</label><tp:taxon-name>
                <object-id xmlns:xlink="http://www.w3.org/1999/xlink" content-type="arpha" xlink:type="simple">56B7A3B4-BF91-553E-AD2C-DAE42EBFD077</object-id>
                <tp:taxon-name-part taxon-name-part-type="genus" reg="Metrichia">Metrichia</tp:taxon-name-part>
                <tp:taxon-name-part taxon-name-part-type="species" reg="tatianae">tatianae</tp:taxon-name-part>
                <object-id xmlns:xlink="http://www.w3.org/1999/xlink" content-type="zoobank" xlink:type="simple">https://zoobank.org/289C5913-D8AF-4602-8B02-1691413574B3</object-id>
              </tp:taxon-name><tp:taxon-status xmlns:xlink="http://www.w3.org/1999/xlink" xlink:type="simple">sp. nov.</tp:taxon-status><xref ref-type="fig" rid="F14">Fig. 14</xref></tp:nomenclature><tp:treatment-sec sec-type="type locality" id="SECID0E2BAI"><title>Type locality.</title><p><bold>Panama: Panama Oeste Province</bold>: Cuenca 138; Chame District; Altos de Campana NP; Río Sajalices; <abbrev xmlns:xlink="http://www.w3.org/1999/xlink" content-type="institution" xlink:title="Proyecto Sistema de Producción Sostenible Conservación de la Biodiversidad" id="ABBRID0EDCAI" xlink:type="simple">PSPSCB</abbrev>-<abbrev xmlns:xlink="http://www.w3.org/1999/xlink" content-type="institution" xlink:title="Altos de Campana National Park" id="ABBRID0EICAI" xlink:type="simple">PNAC</abbrev>-C115-2018-030; <named-content xmlns:xlink="http://www.w3.org/1999/xlink" content-type="dwc:verbatimCoordinates" xlink:type="simple"><named-content content-type="geo-json" specific-use="{&#34;type&#34;:&#34;Point&#34;,&#34;coordinates&#34;:[-79.897480,8.676250]}" id="NCID0EQCAI" xlink:type="simple">8.67625°N, 79.89748°W</named-content></named-content>; 194 m a.s.l.</p></tp:treatment-sec><tp:treatment-sec sec-type="Type specimen" id="SECID0EVCAI"><title>Type specimen.</title><p><bold><italic>Holotype</italic>: male, Panama: Panama Oeste Province</bold>: Cuenca 138; Chame District; Altos de Campana NP; Río Sajalices; <abbrev xmlns:xlink="http://www.w3.org/1999/xlink" content-type="institution" xlink:title="Proyecto Sistema de Producción Sostenible Conservación de la Biodiversidad" id="ABBRID0EADAI" xlink:type="simple">PSPSCB</abbrev>-<abbrev xmlns:xlink="http://www.w3.org/1999/xlink" content-type="institution" xlink:title="Altos de Campana National Park" id="ABBRID0EFDAI" xlink:type="simple">PNAC</abbrev>-C115-2018-030; <named-content xmlns:xlink="http://www.w3.org/1999/xlink" content-type="dwc:verbatimCoordinates" xlink:type="simple"><named-content content-type="geo-json" specific-use="{&#34;type&#34;:&#34;Point&#34;,&#34;coordinates&#34;:[-79.897480,8.676250]}" id="NCID0ENDAI" xlink:type="simple">8.67625°N, 79.89748°W</named-content></named-content>; 194 m a.s.l.; UV light trap; E. Pérez, C. Nieto, M. Molinar, T. Ríos, leg.; 29.v.2018; <named-content xmlns:xlink="http://www.w3.org/1999/xlink" content-type="dwc:institutional_code" xlink:title="Universidad de Panamá Museo de Invertebrados" xlink:href="http://grbio.org/institution/universidad-de-panam%C3%A1" xlink:type="simple">MIUP</named-content>-012-T-2023 (in alcohol).</p></tp:treatment-sec><tp:treatment-sec sec-type="diagnosis" id="SECID0EXDAI"><title>Diagnosis.</title><p>This species shares a number of character states with <italic><tp:taxon-name><tp:taxon-name-part taxon-name-part-type="genus" reg="Metrichia">M.</tp:taxon-name-part><tp:taxon-name-part taxon-name-part-type="species" reg="haranga">haranga</tp:taxon-name-part></tp:taxon-name></italic> Oláh &amp; Johanson from Peru, both of which have segment X elongate and dorsolateral hooks, as well as a pair of apical phallic spines. However, in <italic><tp:taxon-name><tp:taxon-name-part taxon-name-part-type="genus" reg="Metrichia">M.</tp:taxon-name-part><tp:taxon-name-part taxon-name-part-type="species" reg="haranga">haranga</tp:taxon-name-part></tp:taxon-name></italic> these phallic spines are subapical in position, compared to apical in <italic><tp:taxon-name><tp:taxon-name-part taxon-name-part-type="genus" reg="Metrichia">M.</tp:taxon-name-part><tp:taxon-name-part taxon-name-part-type="species" reg="tatianae">tatianae</tp:taxon-name-part></tp:taxon-name></italic> sp. nov., and the inferior appendage in <italic><tp:taxon-name><tp:taxon-name-part taxon-name-part-type="genus" reg="Metrichia">M.</tp:taxon-name-part><tp:taxon-name-part taxon-name-part-type="species" reg="tatianae">tatianae</tp:taxon-name-part></tp:taxon-name></italic> sp. nov. is not triangular as seen in <italic><tp:taxon-name><tp:taxon-name-part taxon-name-part-type="genus" reg="Metrichia">M.</tp:taxon-name-part><tp:taxon-name-part taxon-name-part-type="species" reg="haranga">haranga</tp:taxon-name-part></tp:taxon-name></italic>, but rather ovoid with the posterior margin incised and much more spinose.</p></tp:treatment-sec><tp:treatment-sec sec-type="description" id="SECID0EUFAI"><title>Description.</title><p><bold>Male.</bold> Total length 2.1 mm, 20 antennal segments, wings and body brown in alcohol, abdominal terga without modifications. <bold><italic>Genitalia</italic>.</bold> Abdominal segment VII annular with short ventromesal process. Segment VIII triangular, tapering ventrally; in ventral view deeply incised mesally; in dorsal view quadrate. Segment IX in lateral view triangular, truncate posteriorly, tapering anteriorly into segment VII. Preanal appendage (cercus) oval in lateral and dorsal views. Dorsolateral hook in lateral view very long, thin, tapering to acute apex; in dorsal view wide basally, tapering to acute apices. Segment X very long in lateral view, wide basally and setose, then tapering to acute apex; in dorsal view triangular, apex divided into two tapering processes. Inferior appendage in lateral view somewhat quadrate, narrow at base then widening dorsally, tapering distally to apex which is deeply incised on posterior margin; in dorsal view ovoid, numerous peg-like setae on the mesal surface; in ventral view inner margins diverging, outer margins curved, posterior margins with pointed process. Phallus in dorsal view thin and elongate, pair of separated apical spines mesally; in lateral view, subapical spine shorter than apical spine, both curving upward, phallus apex with small sclerotized spike.</p><fig id="F14" position="float" orientation="portrait"><object-id xmlns:xlink="http://www.w3.org/1999/xlink" content-type="doi" xlink:type="simple">10.3897/zookeys.1174.107314.figure14</object-id><object-id xmlns:xlink="http://www.w3.org/1999/xlink" content-type="arpha" xlink:type="simple">F461A4F7-9732-5998-A6AC-B9A5AAD0BD28</object-id><label>Figure 14.</label><caption><p><italic><tp:taxon-name><tp:taxon-name-part taxon-name-part-type="genus" reg="Metrichia">Metrichia</tp:taxon-name-part><tp:taxon-name-part taxon-name-part-type="species" reg="tatianae">tatianae</tp:taxon-name-part></tp:taxon-name></italic> sp. nov., male holotype, genitalia <bold>A</bold> left lateral <bold>B</bold> dorsal <bold>C</bold> ventral <bold>D</bold> phallus, dorsal <bold>E</bold> phallus apex, left lateral.</p></caption><graphic xmlns:xlink="http://www.w3.org/1999/xlink" xlink:href="zookeys-1174-035_article-107314__-g014.jpg" position="float" orientation="portrait" xlink:type="simple" id="oo_890139.jpg"><uri content-type="original_file" xlink:type="simple">https://binary.pensoft.net/fig/890139</uri></graphic></fig></tp:treatment-sec><tp:treatment-sec sec-type="distribution" id="SECID0ECHAI"><title>Distribution.</title><p>Panama.</p></tp:treatment-sec><tp:treatment-sec sec-type="etymology" id="SECID0EHHAI"><title>Etymology.</title><p>This species is named for Tatiana I. Arefina-Armitage, who completed many of the illustrations in this paper and also did much of the editorial work. We also recognize her lifetime of contributions to Trichopterology.</p></tp:treatment-sec></tp:taxon-treatment>
