# Supplementary material for: ﻿The Trichoptera of Panama XXII. Sixteen new microcaddisfly species (Trichoptera, Hydroptilidae)
Source: Zookeys. 2023 Aug 8;1174:35–74. doi: 10.3897/zookeys.1174.107314 (PMC10838555; doi:10.3897/zookeys.1174.107314)
Supplement: XML Treatment for Ochrotrichia conejoreja [file zookeys.1174.107314-treatment13.xml]

<!DOCTYPE tp:taxon-treatment
  PUBLIC "-//TaxonX//DTD Taxonomic Treatment Publishing DTD v0 20100105//EN" "tax-treatment-NSO.dtd">
<tp:taxon-treatment xmlns:tp="http://www.plazi.org/taxpub"><tp:treatment-meta><kwd-group><label>Taxon classification</label><kwd>
                  <named-content content-type="kingdom">Animalia</named-content>
                </kwd><kwd>
                  <named-content content-type="order">Trichoptera</named-content>
                </kwd><kwd>
                  <named-content content-type="family">Hydroptilidae</named-content>
                </kwd></kwd-group><mixed-citation publication-type="journal"><person-group><name><surname>Harris</surname><given-names>Steven C.</given-names></name><name><surname>Armitage</surname><given-names>Brian J.</given-names></name></person-group><article-title>﻿The <tp:taxon-name><tp:taxon-name-part taxon-name-part-type="order">Trichoptera</tp:taxon-name-part></tp:taxon-name> of Panama XXII. Sixteen new microcaddisfly species (<tp:taxon-name><tp:taxon-name-part taxon-name-part-type="order">Trichoptera</tp:taxon-name-part></tp:taxon-name>, <tp:taxon-name><tp:taxon-name-part taxon-name-part-type="family">Hydroptilidae</tp:taxon-name-part></tp:taxon-name>)</article-title><source>Zookeys</source><day>08</day><month>08</month><year>2023</year><volume>1174</volume><fpage>35</fpage><lpage>74</lpage><pub-id pub-id-type="doi">10.3897/zookeys.1174.107314</pub-id></mixed-citation></tp:treatment-meta><tp:nomenclature><label>﻿</label><tp:taxon-name>
                <object-id xmlns:xlink="http://www.w3.org/1999/xlink" content-type="arpha" xlink:type="simple">21EAB8B3-F7F7-5304-AE03-3EE83017A5F3</object-id>
                <tp:taxon-name-part taxon-name-part-type="genus" reg="Ochrotrichia">Ochrotrichia</tp:taxon-name-part>
                <tp:taxon-name-part taxon-name-part-type="species" reg="conejoreja">conejoreja</tp:taxon-name-part>
                <object-id xmlns:xlink="http://www.w3.org/1999/xlink" content-type="zoobank" xlink:type="simple">https://zoobank.org/07DD3DD5-A32C-4084-864D-334E98FC953A</object-id>
              </tp:taxon-name><tp:taxon-status xmlns:xlink="http://www.w3.org/1999/xlink" xlink:type="simple">sp. nov.</tp:taxon-status><xref ref-type="fig" rid="F15">Fig. 15</xref></tp:nomenclature><tp:treatment-sec sec-type="type locality" id="SECID0EALAI"><title>Type locality.</title><p><bold>Panama: Veraguas Province</bold>: Cuenca 097; Santa Fe District; Santa Fe NP; Río Calovébora; <abbrev xmlns:xlink="http://www.w3.org/1999/xlink" content-type="institution" xlink:title="Proyecto Sistema de Producción Sostenible Conservación de la Biodiversidad" id="ABBRID0EILAI" xlink:type="simple">PSPSCB</abbrev>-NPSF-C-097-2017-005; <named-content xmlns:xlink="http://www.w3.org/1999/xlink" content-type="dwc:verbatimCoordinates" xlink:type="simple"><named-content content-type="geo-json" specific-use="{&#34;type&#34;:&#34;Point&#34;,&#34;coordinates&#34;:[-81.163980,8.543180]}" id="NCID0EQLAI" xlink:type="simple">8.54318°N, 81.16398°W</named-content></named-content>; 536 m a.s.l.</p></tp:treatment-sec><tp:treatment-sec sec-type="Type specimen" id="SECID0EVLAI"><title>Type specimen.</title><p><bold><italic>Holotype</italic>: male, Panama: Veraguas Province</bold>: Cuenca 097; Santa Fe District; Santa Fe NP; Río Calovébora; <abbrev xmlns:xlink="http://www.w3.org/1999/xlink" content-type="institution" xlink:title="Proyecto Sistema de Producción Sostenible Conservación de la Biodiversidad" id="ABBRID0EAMAI" xlink:type="simple">PSPSCB</abbrev>-NPSF-C-097-2017-005; <named-content xmlns:xlink="http://www.w3.org/1999/xlink" content-type="dwc:verbatimCoordinates" xlink:type="simple"><named-content content-type="geo-json" specific-use="{&#34;type&#34;:&#34;Point&#34;,&#34;coordinates&#34;:[-81.163980,8.543180]}" id="NCID0EIMAI" xlink:type="simple">8.54318°N, 81.16398°W</named-content></named-content>; 536 m a.s.l.; Malaise trap; T. Ríos, E. Álvarez, C. Nieto, leg.; 19-23.iv.2017; <named-content xmlns:xlink="http://www.w3.org/1999/xlink" content-type="dwc:institutional_code" xlink:title="Universidad de Panamá Museo de Invertebrados" xlink:href="http://grbio.org/institution/universidad-de-panam%C3%A1" xlink:type="simple">MIUP</named-content>-013-T-2023 (in alcohol).</p></tp:treatment-sec><tp:treatment-sec sec-type="diagnosis" id="SECID0ESMAI"><title>Diagnosis.</title><p>This unusual species with a large, flap-like inferior appendage is most similar to <italic><tp:taxon-name><tp:taxon-name-part taxon-name-part-type="genus" reg="Ochrotrichia">O.</tp:taxon-name-part><tp:taxon-name-part taxon-name-part-type="species" reg="unica">unica</tp:taxon-name-part></tp:taxon-name></italic> Bueno-Soria &amp; Santiago-Fragoso from Columbia and <italic><tp:taxon-name><tp:taxon-name-part taxon-name-part-type="genus" reg="Ochrotrichia">O.</tp:taxon-name-part><tp:taxon-name-part taxon-name-part-type="species" reg="legeza">legeza</tp:taxon-name-part></tp:taxon-name></italic> Oláh &amp; Johanson from Peru, which are similar in the lateral aspect. It differs in the size of the lateral process of the inferior appendage, the structure of tergum X, and the angled phallic apex.</p><fig id="F15" position="float" orientation="portrait"><object-id xmlns:xlink="http://www.w3.org/1999/xlink" content-type="doi" xlink:type="simple">10.3897/zookeys.1174.107314.figure15</object-id><object-id xmlns:xlink="http://www.w3.org/1999/xlink" content-type="arpha" xlink:type="simple">05CD6711-A9CE-5525-B46A-7A272FE16E7D</object-id><label>Figure 15.</label><caption><p><italic><tp:taxon-name><tp:taxon-name-part taxon-name-part-type="genus" reg="Ochrotrichia">Ochrotrichia</tp:taxon-name-part><tp:taxon-name-part taxon-name-part-type="species" reg="conejoreja">conejoreja</tp:taxon-name-part></tp:taxon-name></italic> sp. nov., male holotype, genitalia <bold>A</bold> left lateral <bold>B</bold> ventral <bold>C</bold> dorsal <bold>D</bold> phallus, dorsal.</p></caption><graphic xmlns:xlink="http://www.w3.org/1999/xlink" xlink:href="zookeys-1174-035_article-107314__-g015.jpg" position="float" orientation="portrait" xlink:type="simple" id="oo_890140.jpg"><uri content-type="original_file" xlink:type="simple">https://binary.pensoft.net/fig/890140</uri></graphic></fig></tp:treatment-sec><tp:treatment-sec sec-type="description" id="SECID0EOOAI"><title>Description.</title><p><bold>Male.</bold> Total length 3.0 mm, antennae long with 38 antennal segments, wings and body brown in alcohol. <bold><italic>Genitalia</italic>.</bold> Abdominal segment VII annular with short ventromesal process. Segment VIII in lateral view wide dorsally, tapering ventrad on posterior margin; quadrate in dorsal view. Segment IX rectangular in lateral view, incomplete dorsally sinuate posteriorly; in ventral view reduced dorsally, tapering anteriorly; in dorsal view incised on lateral margins. Segment X triangular in lateral view, with sclerotized dorsal plate; in dorsal view triangular, thin, sclerotized, mesal rod with lateral spike apically. Inferior appendage in lateral view narrow at base, widening at midlength and bearing numerous peg-like setae on inner margin, then angled dorsad and tapering distally to rounded apex, large lobe on inner surface subapically; in ventral and dorsal views, narrow basally, greatly widening distally and turning inward, apices overlapping, numerous peg-like setae on lateral margins. Phallus in dorsal view thin over length, but wider basally, apex angled forming short spike.</p></tp:treatment-sec><tp:treatment-sec sec-type="distribution" id="SECID0E1OAI"><title>Distribution.</title><p>Panama.</p></tp:treatment-sec><tp:treatment-sec sec-type="etymology" id="SECID0E6OAI"><title>Etymology.</title><p>The species name <italic><tp:taxon-name><tp:taxon-name-part taxon-name-part-type="genus" reg="Ochrotrichia"/><tp:taxon-name-part taxon-name-part-type="species" reg="conejoreja">conejoreja</tp:taxon-name-part></tp:taxon-name></italic> (rabbit-eared) derives from Spanish, referring to the inferior appendage, which reminded the authors of a rabbit ear.</p></tp:treatment-sec></tp:taxon-treatment>
