# Supplementary material for: ﻿The Trichoptera of Panama XXII. Sixteen new microcaddisfly species (Trichoptera, Hydroptilidae)
Source: Zookeys. 2023 Aug 8;1174:35–74. doi: 10.3897/zookeys.1174.107314 (PMC10838555; doi:10.3897/zookeys.1174.107314)
Supplement: XML Treatment for Ochrotrichia paraflagellata [file zookeys.1174.107314-treatment14.xml]

<!DOCTYPE tp:taxon-treatment
  PUBLIC "-//TaxonX//DTD Taxonomic Treatment Publishing DTD v0 20100105//EN" "tax-treatment-NSO.dtd">
<tp:taxon-treatment xmlns:tp="http://www.plazi.org/taxpub"><tp:treatment-meta><kwd-group><label>Taxon classification</label><kwd>
                  <named-content content-type="kingdom">Animalia</named-content>
                </kwd><kwd>
                  <named-content content-type="order">Trichoptera</named-content>
                </kwd><kwd>
                  <named-content content-type="family">Hydroptilidae</named-content>
                </kwd></kwd-group><mixed-citation publication-type="journal"><person-group><name><surname>Harris</surname><given-names>Steven C.</given-names></name><name><surname>Armitage</surname><given-names>Brian J.</given-names></name></person-group><article-title>﻿The <tp:taxon-name><tp:taxon-name-part taxon-name-part-type="order">Trichoptera</tp:taxon-name-part></tp:taxon-name> of Panama XXII. Sixteen new microcaddisfly species (<tp:taxon-name><tp:taxon-name-part taxon-name-part-type="order">Trichoptera</tp:taxon-name-part></tp:taxon-name>, <tp:taxon-name><tp:taxon-name-part taxon-name-part-type="family">Hydroptilidae</tp:taxon-name-part></tp:taxon-name>)</article-title><source>Zookeys</source><day>08</day><month>08</month><year>2023</year><volume>1174</volume><fpage>35</fpage><lpage>74</lpage><pub-id pub-id-type="doi">10.3897/zookeys.1174.107314</pub-id></mixed-citation></tp:treatment-meta><tp:nomenclature><label>﻿</label><tp:taxon-name>
                <object-id xmlns:xlink="http://www.w3.org/1999/xlink" content-type="arpha" xlink:type="simple">A2036839-27DD-54D1-BDC8-B9A4EEC9B77D</object-id>
                <tp:taxon-name-part taxon-name-part-type="genus" reg="Ochrotrichia">Ochrotrichia</tp:taxon-name-part>
                <tp:taxon-name-part taxon-name-part-type="species" reg="paraflagellata">paraflagellata</tp:taxon-name-part>
                <object-id xmlns:xlink="http://www.w3.org/1999/xlink" content-type="zoobank" xlink:type="simple">https://zoobank.org/9CBE7DCF-6F40-4158-ACEA-9550BBEDDF35</object-id>
              </tp:taxon-name><tp:taxon-status xmlns:xlink="http://www.w3.org/1999/xlink" xlink:type="simple">sp. nov.</tp:taxon-status><xref ref-type="fig" rid="F16">Fig. 16</xref></tp:nomenclature><tp:treatment-sec sec-type="type locality" id="SECID0E3QAI"><title>Type locality.</title><p><bold>Panama: Veraguas Province</bold>: Cuenca 097; Santa Fe District; Santa Fe NP; Quebrada sin nombre; <abbrev xmlns:xlink="http://www.w3.org/1999/xlink" content-type="institution" xlink:title="Proyecto Sistema de Producción Sostenible Conservación de la Biodiversidad" id="ABBRID0EERAI" xlink:type="simple">PSPSCB</abbrev>-<abbrev xmlns:xlink="http://www.w3.org/1999/xlink" xlink:title="Santa Fe" id="ABBRID0EJRAI" xlink:type="simple">PNSF</abbrev>-C-097-2017-006; <named-content xmlns:xlink="http://www.w3.org/1999/xlink" content-type="dwc:verbatimCoordinates" xlink:type="simple"><named-content content-type="geo-json" specific-use="{&#34;type&#34;:&#34;Point&#34;,&#34;coordinates&#34;:[-81.164860,8.550380]}" id="NCID0EQRAI" xlink:type="simple">8.55038°N, 81.16486°W</named-content></named-content>; 515 m a.s.l.</p></tp:treatment-sec><tp:treatment-sec sec-type="Type specimen" id="SECID0EVRAI"><title>Type specimen.</title><p><bold><italic>Holotype</italic>: male, Panama: Veraguas Province</bold>: Cuenca 097; Santa Fe District; Santa Fe NP; Quebrada sin nombre; <abbrev xmlns:xlink="http://www.w3.org/1999/xlink" content-type="institution" xlink:title="Proyecto Sistema de Producción Sostenible Conservación de la Biodiversidad" id="ABBRID0EASAI" xlink:type="simple">PSPSCB</abbrev>-<abbrev xmlns:xlink="http://www.w3.org/1999/xlink" xlink:title="Santa Fe" id="ABBRID0EFSAI" xlink:type="simple">PNSF</abbrev>-C-097-2017-006; <named-content xmlns:xlink="http://www.w3.org/1999/xlink" content-type="dwc:verbatimCoordinates" xlink:type="simple"><named-content content-type="geo-json" specific-use="{&#34;type&#34;:&#34;Point&#34;,&#34;coordinates&#34;:[-81.164860,8.550380]}" id="NCID0EMSAI" xlink:type="simple">8.55038°N, 81.16486°W</named-content></named-content>; 515 m a.s.l.; UV light trap; A. Cornejo,T. Ríos, E. Álvarez, C. Nieto, leg.; 20.iv.2017; <named-content xmlns:xlink="http://www.w3.org/1999/xlink" content-type="dwc:institutional_code" xlink:title="Universidad de Panamá Museo de Invertebrados" xlink:href="http://grbio.org/institution/universidad-de-panam%C3%A1" xlink:type="simple">MIUP</named-content>-014-T-2023 (in alcohol).</p></tp:treatment-sec><tp:treatment-sec sec-type="material" id="SECID0EWSAI"><title>Other material examined.</title><p><bold>Panama</bold>: Veraguas Province • 2 males, Río Calovébora; Santa Fe District; Santa Fe NP; <abbrev xmlns:xlink="http://www.w3.org/1999/xlink" content-type="institution" xlink:title="Proyecto Sistema de Producción Sostenible Conservación de la Biodiversidad" id="ABBRID0E5SAI" xlink:type="simple">PSPSCB</abbrev>-NPSF-C-097-2017-005; <named-content xmlns:xlink="http://www.w3.org/1999/xlink" content-type="dwc:verbatimCoordinates" xlink:type="simple"><named-content content-type="geo-json" specific-use="{&#34;type&#34;:&#34;Point&#34;,&#34;coordinates&#34;:[-81.163980,8.543180]}" id="NCID0EGTAI" xlink:type="simple">8.54318°N, 81.16398°W</named-content></named-content>; 536 m a.s.l.; Malaise trap; T. Ríos, E. Álvarez, C. Nieto, leg.; 19–23.iv.2017; <abbrev xmlns:xlink="http://www.w3.org/1999/xlink" content-type="institution" xlink:title="Museo de Peces de Agua Dulce e Invertebrados" id="ABBRID0ELTAI" xlink:type="simple">MUPADI</abbrev>.</p></tp:treatment-sec><tp:treatment-sec sec-type="diagnosis" id="SECID0EQTAI"><title>Diagnosis.</title><p>This species is most similar to <italic><tp:taxon-name><tp:taxon-name-part taxon-name-part-type="genus" reg="Ochrotrichia">O.</tp:taxon-name-part><tp:taxon-name-part taxon-name-part-type="species" reg="flagellata">flagellata</tp:taxon-name-part></tp:taxon-name></italic> Flint and <italic><tp:taxon-name><tp:taxon-name-part taxon-name-part-type="genus" reg="Ochrotrichia">O.</tp:taxon-name-part><tp:taxon-name-part taxon-name-part-type="species" reg="birdae">birdae</tp:taxon-name-part></tp:taxon-name></italic> Harris &amp; Armitage, both of which occur in Panama. It differs from these species primarily in the appearance of the phallic apex. In <italic><tp:taxon-name><tp:taxon-name-part taxon-name-part-type="genus" reg="Ochrotrichia">O.</tp:taxon-name-part><tp:taxon-name-part taxon-name-part-type="species" reg="flagellata">flagellata</tp:taxon-name-part></tp:taxon-name></italic> the phallus apex has a prominent loop, in <italic><tp:taxon-name><tp:taxon-name-part taxon-name-part-type="genus" reg="Ochrotrichia">O.</tp:taxon-name-part><tp:taxon-name-part taxon-name-part-type="species" reg="birdae">birdae</tp:taxon-name-part></tp:taxon-name></italic> this loop is absent, and in the new species this loop is replaced by two short acute processes. Additionally, the apex of the tenth tergite in <italic><tp:taxon-name><tp:taxon-name-part taxon-name-part-type="genus" reg="Ochrotrichia">O.</tp:taxon-name-part><tp:taxon-name-part taxon-name-part-type="species" reg="paraflagellata">paraflagellata</tp:taxon-name-part></tp:taxon-name></italic> sp. nov. is asymmetrical, but it is symmetrical in the other two species and there is a ventromesal process from abdominal segment VII which is not found in the other two species.</p><fig id="F16" position="float" orientation="portrait"><object-id xmlns:xlink="http://www.w3.org/1999/xlink" content-type="doi" xlink:type="simple">10.3897/zookeys.1174.107314.figure16</object-id><object-id xmlns:xlink="http://www.w3.org/1999/xlink" content-type="arpha" xlink:type="simple">EA0B283F-A997-55C0-9AD8-A15BA80AC5AB</object-id><label>Figure 16.</label><caption><p><italic><tp:taxon-name><tp:taxon-name-part taxon-name-part-type="genus" reg="Ochrotrichia">Ochrotrichia</tp:taxon-name-part><tp:taxon-name-part taxon-name-part-type="species" reg="paraflagellata">paraflagellata</tp:taxon-name-part></tp:taxon-name></italic> sp. nov., male holotype, genitalia <bold>A</bold> left lateral <bold>B</bold> ventral <bold>C</bold> dorsal <bold>D</bold> phallus, dorsal <bold>E</bold> phallus, left lateral.</p></caption><graphic xmlns:xlink="http://www.w3.org/1999/xlink" xlink:href="zookeys-1174-035_article-107314__-g016.jpg" position="float" orientation="portrait" xlink:type="simple" id="oo_890141.jpg"><uri content-type="original_file" xlink:type="simple">https://binary.pensoft.net/fig/890141</uri></graphic></fig></tp:treatment-sec><tp:treatment-sec sec-type="description" id="SECID0EPWAI"><title>Description.</title><p><bold>Male.</bold> Total length 2.2–2.4 mm, 28 antennal segments, wings and body brown in alcohol. <bold><italic>Genitalia</italic>.</bold> Abdominal segment VII annular with short ventromesal process. Segment VIII in lateral view truncate posteroventrally, narrowing dorsad, anterior margin tapering ventrad; reduced dorsally and apparently fused with IX, ventrally generally quadrate. Segment IX greatly reduced laterally; in dorsal view deeply incised, producing elongate lateral lobes. Segment X elongate in lateral view, wide basally, narrowing posteriorly, to narrow acute apex; in dorsal view rectangular, apex narrowing on one side to rounded apex. Inferior appendage parallel-sided, curving at midlength to rounded apex, numerous peg-like setae on inner margin; in ventral view, wide basally, curving on inner margin to rounded apex, peg-like setae at base and apex. Phallus in lateral and dorsal view thin over length, but wider basally, apex divided into pair of short acute processes, one projecting forward, the other backwards.</p></tp:treatment-sec><tp:treatment-sec sec-type="distribution" id="SECID0E2WAI"><title>Distribution.</title><p>Panama.</p></tp:treatment-sec><tp:treatment-sec sec-type="etymology" id="SECID0EAXAI"><title>Etymology.</title><p>The species name <italic><tp:taxon-name><tp:taxon-name-part taxon-name-part-type="genus" reg="Ochrotrichia"/><tp:taxon-name-part taxon-name-part-type="species" reg="paraflagellata">paraflagellata</tp:taxon-name-part></tp:taxon-name></italic> (<tp:taxon-name><tp:taxon-name-part taxon-name-part-type="genus" reg="Ochrotrichia"/><tp:taxon-name-part taxon-name-part-type="species" reg="flagellata">flagellata</tp:taxon-name-part></tp:taxon-name>-like) derives from Spanish, referring its resemblance to <italic><tp:taxon-name><tp:taxon-name-part taxon-name-part-type="genus" reg="Ochrotrichia">Ochrotrichia</tp:taxon-name-part><tp:taxon-name-part taxon-name-part-type="species" reg="flagellata">flagellata</tp:taxon-name-part></tp:taxon-name></italic>.</p></tp:treatment-sec></tp:taxon-treatment>
