# Supplementary material for: ﻿The Trichoptera of Panama XXII. Sixteen new microcaddisfly species (Trichoptera, Hydroptilidae)
Source: Zookeys. 2023 Aug 8;1174:35–74. doi: 10.3897/zookeys.1174.107314 (PMC10838555; doi:10.3897/zookeys.1174.107314)
Supplement: XML Treatment for Oxyethira pehrssonae [file zookeys.1174.107314-treatment15.xml]

<!DOCTYPE tp:taxon-treatment
  PUBLIC "-//TaxonX//DTD Taxonomic Treatment Publishing DTD v0 20100105//EN" "tax-treatment-NSO.dtd">
<tp:taxon-treatment xmlns:tp="http://www.plazi.org/taxpub"><tp:treatment-meta><kwd-group><label>Taxon classification</label><kwd>
                  <named-content content-type="kingdom">Animalia</named-content>
                </kwd><kwd>
                  <named-content content-type="order">Trichoptera</named-content>
                </kwd><kwd>
                  <named-content content-type="family">Hydroptilidae</named-content>
                </kwd></kwd-group><mixed-citation publication-type="journal"><person-group><name><surname>Harris</surname><given-names>Steven C.</given-names></name><name><surname>Armitage</surname><given-names>Brian J.</given-names></name></person-group><article-title>﻿The <tp:taxon-name><tp:taxon-name-part taxon-name-part-type="order">Trichoptera</tp:taxon-name-part></tp:taxon-name> of Panama XXII. Sixteen new microcaddisfly species (<tp:taxon-name><tp:taxon-name-part taxon-name-part-type="order">Trichoptera</tp:taxon-name-part></tp:taxon-name>, <tp:taxon-name><tp:taxon-name-part taxon-name-part-type="family">Hydroptilidae</tp:taxon-name-part></tp:taxon-name>)</article-title><source>Zookeys</source><day>08</day><month>08</month><year>2023</year><volume>1174</volume><fpage>35</fpage><lpage>74</lpage><pub-id pub-id-type="doi">10.3897/zookeys.1174.107314</pub-id></mixed-citation></tp:treatment-meta><tp:nomenclature><label>﻿</label><tp:taxon-name>
                <object-id xmlns:xlink="http://www.w3.org/1999/xlink" content-type="arpha" xlink:type="simple">8C793D3A-7300-5A68-BFBD-0322B304C523</object-id>
                <tp:taxon-name-part taxon-name-part-type="genus" reg="Oxyethira">Oxyethira</tp:taxon-name-part>
                <tp:taxon-name-part taxon-name-part-type="species" reg="pehrssonae">pehrssonae</tp:taxon-name-part>
                <object-id xmlns:xlink="http://www.w3.org/1999/xlink" content-type="zoobank" xlink:type="simple">https://zoobank.org/B9BEB261-6BDB-4286-B680-FBAFCC533BBC</object-id>
              </tp:taxon-name><tp:taxon-status xmlns:xlink="http://www.w3.org/1999/xlink" xlink:type="simple">sp. nov.</tp:taxon-status><xref ref-type="fig" rid="F17">Fig. 17</xref></tp:nomenclature><tp:treatment-sec sec-type="type locality" id="SECID0E21AI"><title>Type locality.</title><p><bold>Panama: Veraguas Province</bold>: Cuenca 132; Santa Fe District; Santa Fe NP; Lago cabaña Alto de Piedra; <abbrev xmlns:xlink="http://www.w3.org/1999/xlink" content-type="institution" xlink:title="Proyecto Sistema de Producción Sostenible Conservación de la Biodiversidad" id="ABBRID0ED2AI" xlink:type="simple">PSPSCB</abbrev>-<abbrev xmlns:xlink="http://www.w3.org/1999/xlink" xlink:title="Santa Fe" id="ABBRID0EI2AI" xlink:type="simple">PNSF</abbrev>-C132-2017-013; Lago cabaña Alto de Piedra; <named-content xmlns:xlink="http://www.w3.org/1999/xlink" content-type="dwc:verbatimCoordinates" xlink:type="simple"><named-content content-type="geo-json" specific-use="{&#34;type&#34;:&#34;Point&#34;,&#34;coordinates&#34;:[-81.116790,8.514230]}" id="NCID0EP2AI" xlink:type="simple">8.51423°N, 81.11679°W</named-content></named-content>; 859 m a.s.l.</p></tp:treatment-sec><tp:treatment-sec sec-type="Type specimen" id="SECID0EU2AI"><title>Type specimen.</title><p><bold><italic>Holotype</italic>: male, Panama: Veraguas Province</bold>: Cuenca 132; Santa Fe District; Santa Fe NP; Lago cabaña Alto de Piedra; <abbrev xmlns:xlink="http://www.w3.org/1999/xlink" content-type="institution" xlink:title="Proyecto Sistema de Producción Sostenible Conservación de la Biodiversidad" id="ABBRID0E62AI" xlink:type="simple">PSPSCB</abbrev>-<abbrev xmlns:xlink="http://www.w3.org/1999/xlink" xlink:title="Santa Fe" id="ABBRID0EE3AI" xlink:type="simple">PNSF</abbrev>-C132-2017-013; Lago cabaña Alto de Piedra; <named-content xmlns:xlink="http://www.w3.org/1999/xlink" content-type="dwc:verbatimCoordinates" xlink:type="simple"><named-content content-type="geo-json" specific-use="{&#34;type&#34;:&#34;Point&#34;,&#34;coordinates&#34;:[-81.116790,8.514230]}" id="NCID0EL3AI" xlink:type="simple">8.51423°N, 81.11679°W</named-content></named-content>; 859 m a.s.l.; UV light trap; T. Ríos, E. Álvarez, C. Nieto, leg.; 20.iv.2017; <named-content xmlns:xlink="http://www.w3.org/1999/xlink" content-type="dwc:institutional_code" xlink:title="Universidad de Panamá Museo de Invertebrados" xlink:href="http://grbio.org/institution/universidad-de-panam%C3%A1" xlink:type="simple">MIUP</named-content>-015-T-2023 (in alcohol).</p></tp:treatment-sec><tp:treatment-sec sec-type="diagnosis" id="SECID0EV3AI"><title>Diagnosis.</title><p>This species is a member of the <italic><tp:taxon-name><tp:taxon-name-part taxon-name-part-type="genus" reg="Oxyethira">Oxyethira</tp:taxon-name-part><tp:taxon-name-part taxon-name-part-type="species" reg="aeola">aeola</tp:taxon-name-part></tp:taxon-name></italic> group of the subgenus <tp:taxon-name><tp:taxon-name-part taxon-name-part-type="genus" reg="Oxyethira"/><tp:taxon-name-part taxon-name-part-type="subgenus" reg="Oxytrichia">Oxytrichia</tp:taxon-name-part></tp:taxon-name>, with closest similarity to <italic><tp:taxon-name><tp:taxon-name-part taxon-name-part-type="genus" reg="Ochrotrichia">O.</tp:taxon-name-part><tp:taxon-name-part taxon-name-part-type="species" reg="apinolada">apinolada</tp:taxon-name-part></tp:taxon-name></italic> Holzenthal &amp; Harris. It differs from this species, which occurs in Panama and neighboring Costa Rica, in the ear-like appearance of the subgenital plate in dorsal view, the distinct presence of segment X, and the prominent bilobed process which is absent or indistinct in <italic><tp:taxon-name><tp:taxon-name-part taxon-name-part-type="genus" reg="Ochrotrichia">O.</tp:taxon-name-part><tp:taxon-name-part taxon-name-part-type="species" reg="apinolada">apinolada</tp:taxon-name-part></tp:taxon-name></italic>.</p><fig id="F17" position="float" orientation="portrait"><object-id xmlns:xlink="http://www.w3.org/1999/xlink" content-type="doi" xlink:type="simple">10.3897/zookeys.1174.107314.figure17</object-id><object-id xmlns:xlink="http://www.w3.org/1999/xlink" content-type="arpha" xlink:type="simple">319AB4F2-C873-5582-AC19-85DD66DBAC93</object-id><label>Figure 17.</label><caption><p><italic><tp:taxon-name><tp:taxon-name-part taxon-name-part-type="genus" reg="Oxyethira">Oxyethira</tp:taxon-name-part><tp:taxon-name-part taxon-name-part-type="species" reg="pehrssonae">pehrssonae</tp:taxon-name-part></tp:taxon-name></italic> sp. nov., male holotype, genitalia <bold>A</bold> left lateral <bold>B</bold> ventral <bold>C</bold> dorsal <bold>D</bold> phallus, left lateral <bold>E</bold> phallus apex, ventral.</p></caption><graphic xmlns:xlink="http://www.w3.org/1999/xlink" xlink:href="zookeys-1174-035_article-107314__-g017.jpg" position="float" orientation="portrait" xlink:type="simple" id="oo_890142.jpg"><uri content-type="original_file" xlink:type="simple">https://binary.pensoft.net/fig/890142</uri></graphic></fig></tp:treatment-sec><tp:treatment-sec sec-type="description" id="SECID0EH6AI"><title>Description.</title><p><bold>Male.</bold> Total length 2.5 mm, 27 antennal segments, wings and body brown in alcohol. <bold><italic>Genitalia</italic>.</bold> Abdominal segment VII annular, with short ventromesal process. Segment VIII with prominent, dorsoapical shelf, margin straight ventrad; in dorsal view, broadly incised posteriorly; in ventral view with deep, V-shaped mesal incision. Segment IX largely contained within VIII, tapering anteriorly into segment VII, posteriorly with narrow, shelf-like lobe. Segment X membranous, extending slightly beyond segment VIII in lateral view. Inferior appendage in lateral view narrow, apex rounded; in ventral view with pair of rounded lobes adjacent to triangular mesal lobe. Subgenital plate tapering distally to acute apex; in ventral view narrow, curving outward to acute apices; in dorsal view, falcate, bent sharply at midlength to acute apices. Bilobed process elongate laterally, wide basally tapering posteriorly and bearing an elongate seta; in dorsal and ventral views narrow over length. Phallus wide basally and apically, apex with heavily sclerotized spine nearly encircling shaft.</p></tp:treatment-sec><tp:treatment-sec sec-type="distribution" id="SECID0ET6AI"><title>Distribution.</title><p>Panama.</p></tp:treatment-sec><tp:treatment-sec sec-type="etymology" id="SECID0EY6AI"><title>Etymology.</title><p>This species is named for Dr Dale-Elizabeth Pehrsson, former President of the Pennsylvania Western University, which includes Clarion University, in recognition of her leadership and support of scholarship at these institutions.</p></tp:treatment-sec></tp:taxon-treatment>
