# Supplementary material for: ﻿The Trichoptera of Panama XXII. Sixteen new microcaddisfly species (Trichoptera, Hydroptilidae)
Source: Zookeys. 2023 Aug 8;1174:35–74. doi: 10.3897/zookeys.1174.107314 (PMC10838555; doi:10.3897/zookeys.1174.107314)
Supplement: XML Treatment for Zumatrichia culebra [file zookeys.1174.107314-treatment16.xml]

<!DOCTYPE tp:taxon-treatment
  PUBLIC "-//TaxonX//DTD Taxonomic Treatment Publishing DTD v0 20100105//EN" "tax-treatment-NSO.dtd">
<tp:taxon-treatment xmlns:tp="http://www.plazi.org/taxpub"><tp:treatment-meta><kwd-group><label>Taxon classification</label><kwd>
                  <named-content content-type="kingdom">Animalia</named-content>
                </kwd><kwd>
                  <named-content content-type="order">Trichoptera</named-content>
                </kwd><kwd>
                  <named-content content-type="family">Hydroptilidae</named-content>
                </kwd></kwd-group><mixed-citation publication-type="journal"><person-group><name><surname>Harris</surname><given-names>Steven C.</given-names></name><name><surname>Armitage</surname><given-names>Brian J.</given-names></name></person-group><article-title>﻿The <tp:taxon-name><tp:taxon-name-part taxon-name-part-type="order">Trichoptera</tp:taxon-name-part></tp:taxon-name> of Panama XXII. Sixteen new microcaddisfly species (<tp:taxon-name><tp:taxon-name-part taxon-name-part-type="order">Trichoptera</tp:taxon-name-part></tp:taxon-name>, <tp:taxon-name><tp:taxon-name-part taxon-name-part-type="family">Hydroptilidae</tp:taxon-name-part></tp:taxon-name>)</article-title><source>Zookeys</source><day>08</day><month>08</month><year>2023</year><volume>1174</volume><fpage>35</fpage><lpage>74</lpage><pub-id pub-id-type="doi">10.3897/zookeys.1174.107314</pub-id></mixed-citation></tp:treatment-meta><tp:nomenclature><label>﻿</label><tp:taxon-name>
                <object-id xmlns:xlink="http://www.w3.org/1999/xlink" content-type="arpha" xlink:type="simple">2525B813-C8FB-5CAF-8E66-6F749BC3D756</object-id>
                <tp:taxon-name-part taxon-name-part-type="genus" reg="Zumatrichia">Zumatrichia</tp:taxon-name-part>
                <tp:taxon-name-part taxon-name-part-type="species" reg="culebra">culebra</tp:taxon-name-part>
                <object-id xmlns:xlink="http://www.w3.org/1999/xlink" content-type="zoobank" xlink:type="simple">https://zoobank.org/1C3F1035-1DC2-4379-B270-D77D3B9155FE</object-id>
              </tp:taxon-name><tp:taxon-status xmlns:xlink="http://www.w3.org/1999/xlink" xlink:type="simple">sp. nov.</tp:taxon-status><xref ref-type="fig" rid="F18">Fig. 18</xref></tp:nomenclature><tp:treatment-sec sec-type="type locality" id="SECID0EUCBI"><title>Type locality.</title><p><bold>Panama: Veraguas Province</bold>: Cuenca 097; Santa Fe District; Santa Fe NP; Quebrada sin nombre; <abbrev xmlns:xlink="http://www.w3.org/1999/xlink" content-type="institution" xlink:title="Proyecto Sistema de Producción Sostenible Conservación de la Biodiversidad" id="ABBRID0E3CBI" xlink:type="simple">PSPSCB</abbrev>-<abbrev xmlns:xlink="http://www.w3.org/1999/xlink" xlink:title="Santa Fe" id="ABBRID0EBDBI" xlink:type="simple">PNSF</abbrev>-C-097-2017-006; <named-content xmlns:xlink="http://www.w3.org/1999/xlink" content-type="dwc:verbatimCoordinates" xlink:type="simple"><named-content content-type="geo-json" specific-use="{&#34;type&#34;:&#34;Point&#34;,&#34;coordinates&#34;:[-81.164860,8.550380]}" id="NCID0EIDBI" xlink:type="simple">8.55038°N, 81.16486°W</named-content></named-content>; 515 m a.s.l.</p></tp:treatment-sec><tp:treatment-sec sec-type="Type specimen" id="SECID0ENDBI"><title>Type specimen.</title><p><bold><italic>Holotype</italic>: male, Panama: Veraguas Province</bold>: Cuenca 097; Santa Fe District; Santa Fe NP; Quebrada sin nombre; <abbrev xmlns:xlink="http://www.w3.org/1999/xlink" content-type="institution" xlink:title="Proyecto Sistema de Producción Sostenible Conservación de la Biodiversidad" id="ABBRID0EYDBI" xlink:type="simple">PSPSCB</abbrev>-<abbrev xmlns:xlink="http://www.w3.org/1999/xlink" xlink:title="Santa Fe" id="ABBRID0E4DBI" xlink:type="simple">PNSF</abbrev>-C-097-2017-006; <named-content xmlns:xlink="http://www.w3.org/1999/xlink" content-type="dwc:verbatimCoordinates" xlink:type="simple"><named-content content-type="geo-json" specific-use="{&#34;type&#34;:&#34;Point&#34;,&#34;coordinates&#34;:[-81.164860,8.550380]}" id="NCID0EEEBI" xlink:type="simple">8.55038°N, 81.16486°W</named-content></named-content>; 515 m a.s.l.; UV light trap; A. Cornejo,T. Ríos, E. Álvarez, C. Nieto, leg.; 20.iv.2017; <named-content xmlns:xlink="http://www.w3.org/1999/xlink" content-type="dwc:institutional_code" xlink:title="Universidad de Panamá Museo de Invertebrados" xlink:href="http://grbio.org/institution/universidad-de-panam%C3%A1" xlink:type="simple">MIUP</named-content>-016-T-2023 (in alcohol). <bold><italic>Paratypes</italic></bold>: 6 males, same information as for the holotype; <named-content xmlns:xlink="http://www.w3.org/1999/xlink" content-type="dwc:institutional_code" xlink:title="Universidad de Panamá Museo de Invertebrados" xlink:href="http://grbio.org/institution/universidad-de-panam%C3%A1" xlink:type="simple">MIUP</named-content>-3, <abbrev xmlns:xlink="http://www.w3.org/1999/xlink" content-type="institution" xlink:title="Museo de Peces de Agua Dulce e Invertebrados" id="ABBRID0EWEBI" xlink:type="simple">MUPADI</abbrev>-3; in alcohol • ibid., Malaise trap; 23–27.iv.2017; T. Ríos, E. Álvarez, C. Nieto, 1 male, <named-content xmlns:xlink="http://www.w3.org/1999/xlink" content-type="dwc:institutional_code" xlink:title="Universidad de Panamá Museo de Invertebrados" xlink:href="http://grbio.org/institution/universidad-de-panam%C3%A1" xlink:type="simple">MIUP</named-content> (in alcohol).</p></tp:treatment-sec><tp:treatment-sec sec-type="material" id="SECID0EAFBI"><title>Other material examined.</title><p><bold>Panama: Veraguas Province</bold> • Cuenca 097; Santa Fe District; Santa Fe NP; Río Calovébora; <abbrev xmlns:xlink="http://www.w3.org/1999/xlink" content-type="institution" xlink:title="Proyecto Sistema de Producción Sostenible Conservación de la Biodiversidad" id="ABBRID0EIFBI" xlink:type="simple">PSPSCB</abbrev>-NPSF-C-097-2017-005; <named-content xmlns:xlink="http://www.w3.org/1999/xlink" content-type="dwc:verbatimCoordinates" xlink:type="simple"><named-content content-type="geo-json" specific-use="{&#34;type&#34;:&#34;Point&#34;,&#34;coordinates&#34;:[-81.163980,8.543180]}" id="NCID0EQFBI" xlink:type="simple">8.54318°N, 81.16398°W</named-content></named-content>; 536 m a.s.l.; UV light trap; T. Ríos, E. Álvarez, C. Nieto, leg.; 19–23.iv.2017; 65 males; ibid., Malaise trap; T. Ríos, E. Álvarez, C. Nieto, leg.; 19–23.iv.2017; 1 male • ibid., Río Calovébora; Santa Fe District; Santa Fe NP; <abbrev xmlns:xlink="http://www.w3.org/1999/xlink" content-type="institution" xlink:title="Proyecto Sistema de Producción Sostenible Conservación de la Biodiversidad" id="ABBRID0EVFBI" xlink:type="simple">PSPSCB</abbrev>-NPSF-C-097-2017-005; <named-content xmlns:xlink="http://www.w3.org/1999/xlink" content-type="dwc:verbatimCoordinates" xlink:type="simple"><named-content content-type="geo-json" specific-use="{&#34;type&#34;:&#34;Point&#34;,&#34;coordinates&#34;:[-81.163980,8.543180]}" id="NCID0E4FBI" xlink:type="simple">8.54318°N, 81.16398°W</named-content></named-content>; 536 m a.s.l.; UV light trap; T. Ríos, E. Álvarez, C. Nieto, leg.; 21.iv.2017; 14 males • ibid., Río Piedra de Moler; <abbrev xmlns:xlink="http://www.w3.org/1999/xlink" content-type="institution" xlink:title="Proyecto Sistema de Producción Sostenible Conservación de la Biodiversidad" id="ABBRID0ECGBI" xlink:type="simple">PSPSCB</abbrev>-<abbrev xmlns:xlink="http://www.w3.org/1999/xlink" xlink:title="Santa Fe" id="ABBRID0EHGBI" xlink:type="simple">PNSF</abbrev>-C097-2017-012; <named-content xmlns:xlink="http://www.w3.org/1999/xlink" content-type="dwc:verbatimCoordinates" xlink:type="simple"><named-content content-type="geo-json" specific-use="{&#34;type&#34;:&#34;Point&#34;,&#34;coordinates&#34;:[-81.188170,8.565530]}" id="NCID0EOGBI" xlink:type="simple">8.56553°N, 81.18817°W</named-content></named-content>; 340 m a.s.l.; UV light trap; A. Cornejo, T. Ríos, E. Álvarez, C. Nieto, leg.; 21.iv.2017; 5 males • ibid., Quebrada sin nombre; <abbrev xmlns:xlink="http://www.w3.org/1999/xlink" content-type="institution" xlink:title="Proyecto Sistema de Producción Sostenible Conservación de la Biodiversidad" id="ABBRID0ETGBI" xlink:type="simple">PSPSCB</abbrev>-NPSF-C-097-2017-011; <named-content xmlns:xlink="http://www.w3.org/1999/xlink" content-type="dwc:verbatimCoordinates" xlink:type="simple"><named-content content-type="geo-json" specific-use="{&#34;type&#34;:&#34;Point&#34;,&#34;coordinates&#34;:[-81.176750,8.553430]}" id="NCID0E2GBI" xlink:type="simple">8.55343°N, 81.17675°W</named-content></named-content>; 395 m a.s.l.; UV light trap; A. Cornejo, T. Ríos, E. Álvarez, C. Nieto, leg.; 20.iv.2017; 13 males (<named-content xmlns:xlink="http://www.w3.org/1999/xlink" content-type="dwc:institutional_code" xlink:title="Universidad de Panamá Museo de Invertebrados" xlink:href="http://grbio.org/institution/universidad-de-panam%C3%A1" xlink:type="simple">MIUP</named-content>).</p></tp:treatment-sec><tp:treatment-sec sec-type="diagnosis" id="SECID0EFHBI"><title>Diagnosis.</title><p>On the basis of the tripartite inferior appendage, this species is placed in the <italic><tp:taxon-name><tp:taxon-name-part taxon-name-part-type="genus" reg="Zumatrichia">Zumatrichia</tp:taxon-name-part><tp:taxon-name-part taxon-name-part-type="species" reg="galtena">galtena</tp:taxon-name-part></tp:taxon-name></italic> group of Flint (1970), showing similarity to <italic><tp:taxon-name><tp:taxon-name-part taxon-name-part-type="genus" reg="Zumatrichia">Z.</tp:taxon-name-part><tp:taxon-name-part taxon-name-part-type="species" reg="attenuata">attenuata</tp:taxon-name-part></tp:taxon-name></italic> Flint, <italic><tp:taxon-name><tp:taxon-name-part taxon-name-part-type="genus" reg="Zumatrichia">Z.</tp:taxon-name-part><tp:taxon-name-part taxon-name-part-type="species" reg="dereka">dereka</tp:taxon-name-part></tp:taxon-name></italic> Oláh &amp; Flint, and <italic><tp:taxon-name><tp:taxon-name-part taxon-name-part-type="genus" reg="Zumatrichia">Z.</tp:taxon-name-part><tp:taxon-name-part taxon-name-part-type="species" reg="flinti">flinti</tp:taxon-name-part></tp:taxon-name></italic> Harris &amp; Armitage all of which occur in Panama. It differs from these species in the structure of the inferior appendage and the phallus, which has a distinctive sinuate dorsal rod, not seen in the other species.</p><fig id="F18" position="float" orientation="portrait"><object-id xmlns:xlink="http://www.w3.org/1999/xlink" content-type="doi" xlink:type="simple">10.3897/zookeys.1174.107314.figure18</object-id><object-id xmlns:xlink="http://www.w3.org/1999/xlink" content-type="arpha" xlink:type="simple">75A8F62D-C6DE-59C5-8418-D411428664EE</object-id><label>Figure 18.</label><caption><p><italic><tp:taxon-name><tp:taxon-name-part taxon-name-part-type="genus" reg="Zumatrichia">Zumatrichia</tp:taxon-name-part><tp:taxon-name-part taxon-name-part-type="species" reg="culebra">culebra</tp:taxon-name-part></tp:taxon-name></italic> sp. nov., male holotype, genitalia <bold>A</bold> left lateral <bold>B</bold> ventral <bold>C</bold> dorsal <bold>D</bold> phallus apex, dorsal <bold>E</bold> phallus apex, left lateral.</p></caption><graphic xmlns:xlink="http://www.w3.org/1999/xlink" xlink:href="zookeys-1174-035_article-107314__-g018.jpg" position="float" orientation="portrait" xlink:type="simple" id="oo_890143.jpg"><uri content-type="original_file" xlink:type="simple">https://binary.pensoft.net/fig/890143</uri></graphic></fig></tp:treatment-sec><tp:treatment-sec sec-type="description" id="SECID0EZJBI"><title>Description.</title><p><bold>Male.</bold> Total length 4.5–5.5 mm, 19 antennal segments with scape enlarged, wings dark brown with while diagonal band near forewing midlength, body brown in alcohol. <bold><italic>Genitalia</italic>.</bold> Abdominal segment VII annular with ventromesal process. Segment VIII in lateral view truncate posteriorly, tapering anterodorsally; in dorsal view with deep, broad emargination, anteriorly; in ventral view with broad posterior incision, narrowing anteriorly. Segment IX generally quadrate in lateral view, narrowing anteriorly, posterior margin with dorsal lobe, elongate setal-bearing process posteroventrally, mesal incision on posterior margin; dorsally emarginated on posterior and anterior margins. Segment X rectanguloid in lateral aspect, distally bifid and membranous; in dorsal view triangular. Inferior appendage tripartite, dorsalmost process angled dorsally then thin and elongate, with subapical ventral process, medial process thin and acute distally, ventralmost process rectangular, truncate distally; in ventral view this ventralmost process is truncate posteriorly with numerous setae, incised on lateral margins and serrate. Penal sheath with subapical point in lateral view; phallus with medial ring-like structure, posteriorly with pair of elongate ventral spines, dorsally with sinuate process which ends in small incisions; in dorsal view this thin sinuate process extends from the ring-like structure to the phallic apex.</p></tp:treatment-sec><tp:treatment-sec sec-type="distribution" id="SECID0EFKBI"><title>Distribution.</title><p>Panama.</p></tp:treatment-sec><tp:treatment-sec sec-type="etymology" id="SECID0EKKBI"><title>Etymology.</title><p>The species name <italic><tp:taxon-name><tp:taxon-name-part taxon-name-part-type="genus" reg="Zumatrichia"/><tp:taxon-name-part taxon-name-part-type="species" reg="culebra">culebra</tp:taxon-name-part></tp:taxon-name></italic> (snake) derives from Spanish, referring to the sinuate dorsal rod of the phallus.</p></tp:treatment-sec></tp:taxon-treatment>
